# Supplementary material for: Antioxidant potential and genomic adaptation of Cetobacterium ceti MaLMAid0298 from the gills of Sebastiscus marmoratus
Source: Front Microbiol. 2026 Jun 25;17:1815687. doi: 10.3389/fmicb.2026.1815687 (PMC13346224; doi:10.3389/fmicb.2026.1815687)
Supplement: Supplementary file 2 [file Table_2.xlsx]

## Sheet: Supplementary_Table_S2_all_pept
Supplementary Table S2. Comprehensive prediction results for 2,700 representative peptides derived from the MaLMAid0298 genome.
Name	Sequence	length	AO_score	z_score	cluster	tier	Chelator	Scavenger	AnOxPP	consensus
CIJOLEKF_01101_455_462	YFWYFWC	7	23.8	5.8	962	Top 100	0.17123	0.64942	0.0119	AnOxPePred only
CIJOLEKF_01398_108_120	WWFYKYGCYPSW	12	28.9	5.65	962	Top 100	0.12928	0.61978	0.0032	AnOxPePred only
CIJOLEKF_01101_456_461	FWYFW	5	19.9	5.6	962	Top 100	0.20532	0.62272	0.007	AnOxPePred only
CIJOLEKF_01101_454_465	DYFWYFWCGKY	11	27.2	5.55	962	Top 100	0.17522	0.6602	0.0314	AnOxPePred only
CIJOLEKF_01101_456_462	FWYFWC	6	21.4	5.54	962	Top 100	0.19445	0.63472	0.0001	AnOxPePred only
CIJOLEKF_01101_452_465	YRDYFWYFWCGKY	13	29.6	5.52	962	Top 100	0.16916	0.6498	0.1094	AnOxPePred only
CIJOLEKF_01101_455_461	YFWYFW	6	21.3	5.51	962	Top 100	0.18291	0.64691	0.9536	Both High
CIJOLEKF_01101_454_462	DYFWYFWC	8	23.8	5.36	962	Top 100	0.18543	0.64351	0.0002	AnOxPePred only
CIJOLEKF_01101_454_461	DYFWYFW	7	22.3	5.35	962	Top 100	0.19677	0.63061	0.0996	AnOxPePred only
CIJOLEKF_01101_452_463	YRDYFWYFWCG	11	26.2	5.29	962	Top 100	0.17996	0.60814	0.006	AnOxPePred only
CIJOLEKF_01673_147_159	FFHWGFHPWGIY	12	30.8	6.13	554	Top 100	0.24522	0.70217	0.9996	Both High
CIJOLEKF_01673_147_161	FFHWGFHPWGIYSF	14	32.2	5.87	554	Top 100	0.24908	0.70729	0.9968	Both High
CIJOLEKF_01673_148_159	FHWGFHPWGIY	11	28.4	5.86	554	Top 100	0.24597	0.68109	0.9996	Both High
CIJOLEKF_01673_141_159	FAFRTSFFHWGFHPWGIY	18	36.6	5.84	554	Top 100	0.28259	0.65899	0.986	Both High
CIJOLEKF_01673_143_159	FRTSFFHWGFHPWGIY	16	34.2	5.79	554	Top 100	0.24893	0.63828	0.0197	AnOxPePred only
CIJOLEKF_01673_147_156	FFHWGFHPW	9	26.9	5.77	554	Top 100	0.24792	0.64258	0.9709	Both High
CIJOLEKF_01673_141_156	FAFRTSFFHWGFHPW	15	32.7	5.71	554	Top 100	0.25992	0.58581	0.0863	AnOxPePred only
CIJOLEKF_01673_143_156	FRTSFFHWGFHPW	13	30.3	5.69	554	Top 100	0.2584	0.6344	0.0023	AnOxPePred only
CIJOLEKF_01673_141_161	FAFRTSFFHWGFHPWGIYSF	20	38	5.68	554	Top 100	0.28613	0.66732	NA	Error
CIJOLEKF_01673_143_161	FRTSFFHWGFHPWGIYSF	18	35.6	5.63	554	Top 100	0.25763	0.69039	0.0046	AnOxPePred only
CIJOLEKF_02074_425_438	IYIPYYRYFFKHH	13	30.4	5.72	856	Top 100	0.14063	0.64913	0.9967	Both High
CIJOLEKF_02074_426_438	YIPYYRYFFKHH	12	28.9	5.65	856	Top 100	0.14158	0.59924	0.9968	Both High
CIJOLEKF_02074_427_438	IPYYRYFFKHH	11	27	5.5	856	Top 100	0.14611	0.594	0.9967	Both High
CIJOLEKF_02074_428_438	PYYRYFFKHH	10	27	5.42	856	Top 100	0.16482	0.53712	0.9966	Both High
CIJOLEKF_02074_428_437	PYYRYFFKH	9	25	5.26	856	Top 100	0.14959	0.60563	0.9955	Both High
CIJOLEKF_02074_420_438	FTIISIYIPYYRYFFKHH	18	33.8	5.25	856	Top 100	0.21594	0.63698	0.0004	AnOxPePred only
CIJOLEKF_02074_424_438	SIYIPYYRYFFKHH	14	29.4	5.21	856	Top 100	0.14322	0.65383	0.9964	Both High
CIJOLEKF_02074_423_438	ISIYIPYYRYFFKHH	15	30.4	5.18	856	Top 100	0.17627	0.66503	0.9963	Both High
CIJOLEKF_02074_425_441	IYIPYYRYFFKHHSPM	16	31.4	5.17	856	Top 100	0.15972	0.61103	0.9977	Both High
CIJOLEKF_02074_428_441	PYYRYFFKHHSPM	13	28	5.14	856	Top 100	0.22111	0.52031	0.9976	Both High
CIJOLEKF_02226_62_75	YYVLFNYHYYFSH	13	30.3	5.69	599	Top 100	0.20834	0.69516	0.9865	Both High
CIJOLEKF_02226_61_75	LYYVLFNYHYYFSH	14	31.3	5.66	599	Top 100	0.21147	0.70152	0.9888	Both High
CIJOLEKF_02226_63_75	YVLFNYHYYFSH	12	27.9	5.4	599	Top 100	0.18948	0.73587	0.9869	Both High
CIJOLEKF_02226_60_75	RLYYVLFNYHYYFSH	15	31.3	5.39	599	Top 100	0.20216	0.6411	0.9896	Both High
CIJOLEKF_02226_66_75	FNYHYYFSH	9	25	5.26	599	Top 100	0.1926	0.71385	0.9432	Both High
CIJOLEKF_02226_64_75	VLFNYHYYFSH	11	26	5.24	599	Top 100	0.19513	0.73251	0.988	Both High
CIJOLEKF_02226_65_75	LFNYHYYFSH	10	26	5.16	599	Top 100	0.18892	0.7162	0.9863	Both High
CIJOLEKF_02226_59_75	GRLYYVLFNYHYYFSH	16	31.3	5.15	599	Top 100	0.20175	0.64142	0.9896	Both High
CIJOLEKF_02226_68_75	YHYYFSH	7	21.6	5.14	599	Top 100	0.18809	0.63957	0.9743	Both High
CIJOLEKF_01944_328_334	FYYNYH	6	20.1	5.13	599	Top 100	0.19874	0.68801	0.9888	Both High
CIJOLEKF_01980_45_65	FYYIDNFHHPKGVYIDFFHY	20	35.7	5.22	665	Top 100	0.28578	0.56233	NA	Error
CIJOLEKF_01980_45_64	FYYIDNFHHPKGVYIDFFH	19	34.3	5.14	665	Top 100	0.32588	0.61563	0.9962	Both High
CIJOLEKF_01980_44_64	PFYYIDNFHHPKGVYIDFFH	20	34.8	5.04	665	Top 100	0.33307	0.63097	NA	Error
CIJOLEKF_01980_45_54	FYYIDNFHH	9	24.1	5.02	665	Top 100	0.19827	0.49581	0.9514	AnOxPP only
CIJOLEKF_01980_51_65	FHHPKGVYIDFFHY	14	28.5	5	665	Top 100	0.17448	0.48977	0.9996	AnOxPP only
CIJOLEKF_01980_44_54	PFYYIDNFHH	10	25.1	4.93	665	Top 100	0.19517	0.50219	0.9932	Both High
CIJOLEKF_01980_51_64	FHHPKGVYIDFFH	13	26.6	4.8	665	Top 100	0.19667	0.45232	0.9964	AnOxPP only
CIJOLEKF_01980_51_69	FHHPKGVYIDFFHYLENH	18	31.5	4.77	665	Top 100	0.18644	0.46883	0.9938	AnOxPP only
CIJOLEKF_01980_44_53	PFYYIDNFH	9	23.1	4.75	665	Top 100	0.17919	0.53473	0.9934	Both High
CIJOLEKF_01980_43_54	NPFYYIDNFHH	11	24.1	4.74	665	Top 100	0.17696	0.51375	0.9924	Both High
CIJOLEKF_02332_833_847	FTFLPYYYFIFLFF	14	26.6	4.56	553	Mid 400	0.17769	0.70519	0.999	Both High
CIJOLEKF_02332_835_847	FLPYYYFIFLFF	12	24.2	4.46	553	Mid 400	0.17334	0.64529	0.999	Both High
CIJOLEKF_02393_833_852	FTFLPYYYFIFLFFIISLY	19	30.5	4.36	553	Mid 400	0.18087	0.5558	0.9998	Both High
CIJOLEKF_02393_830_847	YLSFTFLPYYYFIFLFF	17	28.5	4.33	553	Mid 400	0.2442	0.71544	0.999	Both High
CIJOLEKF_02332_830_847	YLGFTFLPYYYFIFLFF	17	28.5	4.33	553	Mid 400	0.23676	0.72532	0.999	Both High
CIJOLEKF_02393_833_848	FTFLPYYYFIFLFFI	15	26.6	4.32	553	Mid 400	0.17128	0.70906	0.991	Both High
CIJOLEKF_02332_835_852	FLPYYYFIFLFFIISLY	17	28.1	4.24	553	Mid 400	0.2022	0.48369	0.9998	AnOxPP only
CIJOLEKF_02332_833_846	FTFLPYYYFIFLF	13	24.2	4.21	553	Mid 400	0.20287	0.7138	0.9992	Both High
CIJOLEKF_02393_835_848	FLPYYYFIFLFFI	13	24.2	4.21	553	Mid 400	0.1663	0.65054	0.9918	Both High
CIJOLEKF_02393_824_844	FSFIGTYLSFTFLPYYYFIF	20	30.5	4.18	553	Mid 400	0.2561	0.50358	NA	Error
CIJOLEKF_01990_298_306	WHDFGPYY	8	24.3	5.5	533	Top 100	0.26398	0.60715	0.9997	Both High
CIJOLEKF_01990_293_300	FYMEDWH	7	21.9	5.23	533	Top 100	0.19231	0.50922	0.0004	AnOxPePred only
CIJOLEKF_01990_293_306	FYMEDWHDFGPYY	13	28.1	5.16	533	Top 100	0.22935	0.63723	0.4291	AnOxPePred only
CIJOLEKF_01625_236_251	FYKSTFHDWEDPMFH	15	29.7	5.02	533	Top 100	0.24814	0.5404	0.0003	AnOxPePred only
CIJOLEKF_01625_236_254	FYKSTFHDWEDPMFHFNF	18	32.5	4.98	533	Top 100	0.23242	0.5124	0.0003	AnOxPePred only
CIJOLEKF_01625_236_252	FYKSTFHDWEDPMFHF	16	30.1	4.88	533	Top 100	0.25194	0.4997	0.0005	Both Low
CIJOLEKF_01625_241_254	FHDWEDPMFHFNF	13	26.7	4.82	533	Top 100	0.27532	0.52981	0.9159	Both High
CIJOLEKF_01990_298_314	WHDFGPYYDKTLMAWY	16	29.8	4.81	533	Top 100	0.14119	0.55089	0.9996	Both High
CIJOLEKF_01990_293_302	FYMEDWHDF	9	23.3	4.81	533	Top 100	0.1937	0.55038	0.0005	AnOxPePred only
CIJOLEKF_01990_298_307	WHDFGPYYD	9	23.3	4.81	533	Top 100	0.26632	0.60609	0.9987	Both High
CIJOLEKF_02116_171_189	FIEYVIFHELTHLIYPHH	18	29.6	4.37	91	Mid 400	0.26888	0.58453	0.0016	AnOxPePred only
CIJOLEKF_02116_177_194	FHELTHLIYPHHQKEFY	17	28.6	4.35	91	Mid 400	0.27568	0.65783	0.9995	Both High
CIJOLEKF_02116_177_196	FHELTHLIYPHHQKEFYEF	19	30	4.26	91	Mid 400	0.30914	0.70711	0.9969	Both High
CIJOLEKF_02116_176_194	IFHELTHLIYPHHQKEFY	18	28.6	4.16	91	Mid 400	0.26263	0.67352	0.9995	Both High
CIJOLEKF_02116_171_188	FIEYVIFHELTHLIYPH	17	27.6	4.14	91	Mid 400	0.26256	0.5697	0.003	AnOxPePred only
CIJOLEKF_02116_174_194	YVIFHELTHLIYPHHQKEFY	20	30	4.08	91	Mid 400	0.2097	0.62838	NA	Error
CIJOLEKF_02116_177_197	FHELTHLIYPHHQKEFYEFI	20	30	4.08	91	Mid 400	0.32207	0.69782	NA	Error
CIJOLEKF_02116_176_196	IFHELTHLIYPHHQKEFYEF	20	30	4.08	91	Mid 400	0.29076	0.72333	NA	Error
CIJOLEKF_02116_172_189	IEYVIFHELTHLIYPHH	17	27.2	4.05	91	Mid 400	0.25008	0.58513	0.9994	Both High
CIJOLEKF_02116_169_189	IEFIEYVIFHELTHLIYPHH	20	29.6	4	91	Mid 400	0.25282	0.59611	NA	Error
CIJOLEKF_02441_768_775	WHGFYFT	7	21.3	5.05	233	Top 100	0.23344	0.58405	0.9363	Both High
CIJOLEKF_02441_768_777	WHGFYFTNF	9	23.7	4.91	233	Top 100	0.21618	0.55923	0.7966	Both High
CIJOLEKF_02441_766_775	FSWHGFYFT	9	23.7	4.91	233	Top 100	0.22959	0.6214	0.3073	AnOxPePred only
CIJOLEKF_02441_763_773	FDLFSWHGFY	10	24.7	4.83	233	Top 100	0.26272	0.61625	0.9996	Both High
CIJOLEKF_02441_766_780	FSWHGFYFTNFNCF	14	27.5	4.77	233	Top 100	0.2026	0.55651	0.0004	AnOxPePred only
CIJOLEKF_02441_766_777	FSWHGFYFTNF	11	24.1	4.74	233	Top 100	0.23369	0.59258	0.0179	AnOxPePred only
CIJOLEKF_02441_768_780	WHGFYFTNFNCF	12	25.1	4.69	233	Top 100	0.21966	0.49465	0.002	Both Low
CIJOLEKF_02441_766_779	FSWHGFYFTNFNC	13	26.1	4.67	233	Top 100	0.19354	0.5709	0	AnOxPePred only
CIJOLEKF_02441_768_776	WHGFYFTN	8	21.3	4.65	233	Top 100	0.20997	0.5419	0.79	Both High
CIJOLEKF_02441_763_781	FDLFSWHGFYFTNFNCFE	18	30.9	4.64	233	Top 100	0.22223	0.57077	0.1078	AnOxPePred only
CIJOLEKF_01804_84_94	PHKMMYHWKY	10	23.9	4.62	360	Mid 400	0.19917	0.60852	0.9709	Both High
CIJOLEKF_01804_85_94	HKMMYHWKY	9	22.4	4.57	360	Mid 400	0.20254	0.60155	0.0035	AnOxPePred only
CIJOLEKF_01804_86_92	KMMYHW	6	18	4.46	360	Mid 400	0.2012	0.57923	0.0003	AnOxPePred only
CIJOLEKF_01804_84_95	PHKMMYHWKYP	11	22.9	4.43	360	Mid 400	0.20873	0.64079	0.9874	Both High
CIJOLEKF_01804_83_94	KPHKMMYHWKY	11	22.9	4.43	360	Mid 400	0.19445	0.54962	0.697	Both High
CIJOLEKF_01804_84_92	PHKMMYHW	8	20.5	4.43	360	Mid 400	0.20597	0.53532	0.5802	Both High
CIJOLEKF_01804_86_94	KMMYHWKY	8	20.4	4.4	360	Mid 400	0.18907	0.66499	0.0037	AnOxPePred only
CIJOLEKF_01804_85_92	HKMMYHW	7	19	4.36	360	Mid 400	0.2096	0.52278	0.0003	AnOxPePred only
CIJOLEKF_01804_85_95	HKMMYHWKYP	10	22.4	4.23	360	Mid 400	0.19274	0.68408	0.0012	AnOxPePred only
CIJOLEKF_01804_84_102	PHKMMYHWKYPSVENKKW	18	28.5	4.14	360	Mid 400	0.13732	0.55068	0.935	Both High
CIJOLEKF_02438_615_627	VHAYLQFFKTWW	12	25.9	4.89	220	Mid 400	0.1798	0.4154	0.7361	AnOxPP only
CIJOLEKF_02438_613_627	FPVHAYLQFFKTWW	14	27.8	4.84	220	Mid 400	0.19304	0.4979	0.9166	AnOxPP only
CIJOLEKF_02438_616_627	HAYLQFFKTWW	11	24.4	4.82	220	Mid 400	0.18618	0.38843	0.7225	AnOxPP only
CIJOLEKF_02438_607_627	IFTYGEFPVHAYLQFFKTWW	20	33.6	4.8	220	Mid 400	0.2689	0.57827	NA	Error
CIJOLEKF_02438_608_627	FTYGEFPVHAYLQFFKTWW	19	32.6	4.79	220	Mid 400	0.287	0.55833	0.9107	Both High
CIJOLEKF_02438_615_629	VHAYLQFFKTWWDF	14	27.3	4.72	220	Mid 400	0.17125	0.40505	0.8761	AnOxPP only
CIJOLEKF_02438_610_627	YGEFPVHAYLQFFKTWW	17	30.2	4.7	220	Mid 400	0.20496	0.57733	0.9154	Both High
CIJOLEKF_02438_613_629	FPVHAYLQFFKTWWDF	16	29.2	4.68	220	Mid 400	0.19792	0.42512	0.9741	AnOxPP only
CIJOLEKF_02438_616_629	HAYLQFFKTWWDF	13	25.8	4.6	220	Mid 400	0.18028	0.37413	0.8649	AnOxPP only
CIJOLEKF_02438_608_628	FTYGEFPVHAYLQFFKTWWD	20	32.6	4.6	220	Mid 400	0.23707	0.55809	NA	Error
CIJOLEKF_01101_448_462	DVKKYRDYFWYFWC	14	26.2	4.46	317	Mid 400	0.13422	0.55635	0.0018	AnOxPePred only
CIJOLEKF_01101_442_462	YFGKCEDVKKYRDYFWYFWC	20	31.5	4.38	317	Mid 400	0.14992	0.39089	NA	Error
CIJOLEKF_01101_442_461	YFGKCEDVKKYRDYFWYFW	19	30.5	4.36	317	Mid 400	0.1672	0.3711	0.0012	Both Low
CIJOLEKF_01101_448_465	DVKKYRDYFWYFWCGKY	17	28.6	4.35	317	Mid 400	0.14234	0.57443	0.4295	AnOxPePred only
CIJOLEKF_01101_448_461	DVKKYRDYFWYFW	13	24.7	4.33	317	Mid 400	0.13289	0.52352	0.803	Both High
CIJOLEKF_01101_443_462	FGKCEDVKKYRDYFWYFWC	19	30.1	4.28	317	Mid 400	0.15938	0.3877	0	Both Low
CIJOLEKF_01101_443_461	FGKCEDVKKYRDYFWYFW	18	29.1	4.26	317	Mid 400	0.16775	0.38322	0.0002	Both Low
CIJOLEKF_01101_447_462	EDVKKYRDYFWYFWC	15	26.2	4.22	317	Mid 400	0.12097	0.55319	0.0027	AnOxPePred only
CIJOLEKF_01101_441_461	GYFGKCEDVKKYRDYFWYFW	20	30.5	4.18	317	Mid 400	0.16591	0.36364	NA	Error
CIJOLEKF_01101_447_465	EDVKKYRDYFWYFWCGKY	18	28.6	4.16	317	Mid 400	0.13407	0.57921	0.5513	Both High
CIJOLEKF_01497_297_309	WEYEECAFKWFH	12	26.9	5.14	388	Top 100	0.20352	0.42691	0.0008	Both Low
CIJOLEKF_01497_297_310	WEYEECAFKWFHF	13	27.3	4.97	388	Top 100	0.20314	0.42965	0.0009	Both Low
CIJOLEKF_01497_304_312	FKWFHFVM	8	22.3	4.93	388	Top 100	0.20918	0.52219	0.0002	AnOxPePred only
CIJOLEKF_01497_294_309	FIKWEYEECAFKWFH	15	29.3	4.93	388	Top 100	0.1774	0.51344	0.0002	AnOxPePred only
CIJOLEKF_01497_297_312	WEYEECAFKWFHFVM	15	29.3	4.93	388	Top 100	0.19519	0.39321	0	Both Low
CIJOLEKF_01497_302_309	CAFKWFH	7	20.9	4.93	388	Top 100	0.20857	0.42825	0.0004	Both Low
CIJOLEKF_01497_294_312	FIKWEYEECAFKWFHFVM	18	31.7	4.81	388	Top 100	0.19171	0.43843	0	Both Low
CIJOLEKF_01497_294_310	FIKWEYEECAFKWFHF	16	29.7	4.79	388	Top 100	0.20641	0.47895	0.0003	Both Low
CIJOLEKF_01497_304_311	FKWFHFV	7	20.3	4.75	388	Top 100	0.22446	0.5555	0.0093	AnOxPePred only
CIJOLEKF_01497_303_309	AFKWFH	6	18.9	4.75	388	Top 100	0.21375	0.49912	0.9899	AnOxPP only
CIJOLEKF_00070_205_224	LHHIFYAPFWFQFGDYTNN	19	32.5	4.77	806	Mid 400	0.16932	0.52989	0.9922	Both High
CIJOLEKF_00070_206_224	HHIFYAPFWFQFGDYTNN	18	31	4.66	806	Mid 400	0.17637	0.54829	0.9877	Both High
CIJOLEKF_00070_206_223	HHIFYAPFWFQFGDYTN	17	30	4.65	806	Mid 400	0.18438	0.54613	0.9918	Both High
CIJOLEKF_00070_207_221	HIFYAPFWFQFGDY	14	26	4.42	806	Mid 400	0.20556	0.55361	0.9989	Both High
CIJOLEKF_00070_209_221	FYAPFWFQFGDY	12	24	4.41	806	Mid 400	0.21845	0.56035	0.9994	Both High
CIJOLEKF_00070_205_225	LHHIFYAPFWFQFGDYTNNA	20	31.5	4.38	806	Mid 400	0.15916	0.52981	NA	Error
CIJOLEKF_00070_206_225	HHIFYAPFWFQFGDYTNNA	19	30	4.26	806	Mid 400	0.16733	0.54261	0.9941	Both High
CIJOLEKF_00070_207_222	HIFYAPFWFQFGDYT	15	26	4.18	806	Mid 400	0.20449	0.56381	0.9932	Both High
CIJOLEKF_00070_204_224	GLHHIFYAPFWFQFGDYTNN	20	30.5	4.18	806	Mid 400	0.1678	0.5218	NA	Error
CIJOLEKF_00070_208_221	IFYAPFWFQFGDY	13	24	4.16	806	Mid 400	0.21345	0.56121	0.9994	Both High
CIJOLEKF_02116_184_204	IYPHHQKEFYEFIEQYMCNY	20	30.9	4.26	280	Mid 400	0.15732	0.51703	NA	Error
CIJOLEKF_02116_184_202	IYPHHQKEFYEFIEQYMC	18	28.5	4.14	280	Mid 400	0.18696	0.51711	0.0029	AnOxPePred only
CIJOLEKF_02116_184_201	IYPHHQKEFYEFIEQYM	17	27.5	4.11	280	Mid 400	0.19108	0.48004	0.7443	AnOxPP only
CIJOLEKF_02116_184_200	IYPHHQKEFYEFIEQY	16	26.5	4.08	280	Mid 400	0.19458	0.4802	0.9989	AnOxPP only
CIJOLEKF_02116_182_202	HLIYPHHQKEFYEFIEQYMC	20	30	4.08	280	Mid 400	0.16884	0.46832	NA	Error
CIJOLEKF_02116_182_201	HLIYPHHQKEFYEFIEQYM	19	29	4.05	280	Mid 400	0.19468	0.47795	0.7953	AnOxPP only
CIJOLEKF_02116_182_200	HLIYPHHQKEFYEFIEQY	18	28	4.03	280	Mid 400	0.19735	0.47574	0.999	AnOxPP only
CIJOLEKF_02116_185_201	YPHHQKEFYEFIEQYM	16	26	3.97	280	Mid 400	0.20823	0.48363	0.7339	AnOxPP only
CIJOLEKF_02116_183_202	LIYPHHQKEFYEFIEQYMC	19	28.5	3.95	280	Mid 400	0.17349	0.47496	0.0047	Both Low
CIJOLEKF_02116_185_204	YPHHQKEFYEFIEQYMCNY	19	28.4	3.93	280	Mid 400	0.169	0.49634	0.0208	Both Low
CIJOLEKF_01873_139_158	FDFWYSYGADDNHFTPHYW	19	36.1	5.51	264	Top 100	0.24174	0.44174	0.9145	AnOxPP only
CIJOLEKF_01873_141_158	FWYSYGADDNHFTPHYW	17	33.7	5.45	264	Top 100	0.22107	0.41474	0.9868	AnOxPP only
CIJOLEKF_01873_142_158	WYSYGADDNHFTPHYW	16	31.3	5.15	264	Top 100	0.21934	0.48133	0.9908	AnOxPP only
CIJOLEKF_01873_138_158	GFDFWYSYGADDNHFTPHYW	20	35.1	5.1	264	Top 100	0.23996	0.43344	NA	Error
CIJOLEKF_01873_139_159	FDFWYSYGADDNHFTPHYWN	20	35.1	5.1	264	Top 100	0.24513	0.38523	NA	Error
CIJOLEKF_01873_137_144	HGFDFWY	7	21.3	5.05	264	Top 100	0.22187	0.48855	0.9965	AnOxPP only
CIJOLEKF_01873_141_159	FWYSYGADDNHFTPHYWN	18	32.7	5.02	264	Top 100	0.22157	0.47534	0.9667	AnOxPP only
CIJOLEKF_01873_140_158	DFWYSYGADDNHFTPHYW	18	32.7	5.02	264	Top 100	0.22862	0.40556	0.0009	Both Low
CIJOLEKF_01873_137_146	HGFDFWYSY	9	23.7	4.91	264	Top 100	0.21395	0.53085	0.996	Both High
CIJOLEKF_01873_139_157	FDFWYSYGADDNHFTPHY	18	32	4.87	264	Top 100	0.23137	0.45256	0.9975	AnOxPP only
CIJOLEKF_02456_67_82	FTFYVPHRHVYGEQW	15	28.7	4.79	500	Mid 400	0.2225	0.60423	0.9761	Both High
CIJOLEKF_02456_69_82	FYVPHRHVYGEQW	13	26.3	4.72	500	Mid 400	0.18974	0.60741	0.986	Both High
CIJOLEKF_02456_67_86	FTFYVPHRHVYGEQWIKFM	19	32.1	4.69	500	Mid 400	0.21415	0.61475	0.2796	AnOxPePred only
CIJOLEKF_02456_69_86	FYVPHRHVYGEQWIKFM	17	29.7	4.59	500	Mid 400	0.21759	0.5852	0.6159	Both High
CIJOLEKF_02456_66_82	IFTFYVPHRHVYGEQW	16	28.7	4.57	500	Mid 400	0.21218	0.62595	0.0011	AnOxPePred only
CIJOLEKF_02456_66_86	IFTFYVPHRHVYGEQWIKFM	20	32.1	4.5	500	Mid 400	0.19955	0.63346	NA	Error
CIJOLEKF_02456_67_85	FTFYVPHRHVYGEQWIKF	18	30.1	4.47	500	Mid 400	0.21753	0.61299	0.9932	Both High
CIJOLEKF_02456_67_83	FTFYVPHRHVYGEQWI	16	27.7	4.35	500	Mid 400	0.20722	0.615	0.965	Both High
CIJOLEKF_02456_66_85	IFTFYVPHRHVYGEQWIKF	19	30.1	4.28	500	Mid 400	0.18311	0.65475	0.0005	AnOxPePred only
CIJOLEKF_02456_69_83	FYVPHRHVYGEQWI	14	25.3	4.25	500	Mid 400	0.2075	0.60237	0.9842	Both High
CIJOLEKF_01297_144_153	HDVWAYEFW	9	22.5	4.59	810	Mid 400	0.21489	0.52211	0.6237	Both High
CIJOLEKF_01297_143_153	NHDVWAYEFW	10	23.5	4.52	810	Mid 400	0.21331	0.50252	0.0004	AnOxPePred only
CIJOLEKF_01297_144_164	HDVWAYEFWRKRFPETKHIW	20	32	4.48	810	Mid 400	0.14289	0.46237	NA	Error
CIJOLEKF_01297_147_164	WAYEFWRKRFPETKHIW	17	28.5	4.33	810	Mid 400	0.14796	0.38886	0.2147	Both Low
CIJOLEKF_01297_146_164	VWAYEFWRKRFPETKHIW	18	29	4.24	810	Mid 400	0.13395	0.40543	0.3291	Both Low
CIJOLEKF_01297_144_162	HDVWAYEFWRKRFPETKH	18	28.4	4.12	810	Mid 400	0.15855	0.5227	0.8799	Both High
CIJOLEKF_01297_142_153	QNHDVWAYEFW	11	21.5	4.06	810	Mid 400	0.21654	0.48874	0.0002	Both Low
CIJOLEKF_01297_147_162	WAYEFWRKRFPETKH	15	25.4	4.04	810	Mid 400	0.14211	0.46832	0.8875	AnOxPP only
CIJOLEKF_01297_147_165	WAYEFWRKRFPETKHIWI	18	28	4.03	810	Mid 400	0.15728	0.44646	0.0018	Both Low
CIJOLEKF_01297_144_154	HDVWAYEFWR	10	21.5	4	810	Mid 400	0.18286	0.53699	0.949	Both High
CIJOLEKF_00070_206_221	HHIFYAPFWFQFGDY	15	31	5.32	300	Top 100	0.22426	0.52507	0.9994	Both High
CIJOLEKF_00070_203_221	FGLHHIFYAPFWFQFGDY	18	33.9	5.27	300	Top 100	0.25539	0.55335	0.9995	Both High
CIJOLEKF_00070_203_218	FGLHHIFYAPFWFQF	15	30.5	5.2	300	Top 100	0.25345	0.5739	0.9985	Both High
CIJOLEKF_00070_205_221	LHHIFYAPFWFQFGDY	16	31.5	5.19	300	Top 100	0.22273	0.52927	0.9995	Both High
CIJOLEKF_00070_202_221	PFGLHHIFYAPFWFQFGDY	19	34.4	5.16	300	Top 100	0.25924	0.61702	0.9995	Both High
CIJOLEKF_00070_205_218	LHHIFYAPFWFQF	13	28.1	5.16	300	Top 100	0.26623	0.59535	0.9986	Both High
CIJOLEKF_00070_203_216	FGLHHIFYAPFWF	13	28.1	5.16	300	Top 100	0.25269	0.57085	0.999	Both High
CIJOLEKF_00070_205_216	LHHIFYAPFWF	11	25.7	5.16	300	Top 100	0.2476	0.54169	0.9991	Both High
CIJOLEKF_00070_203_215	FGLHHIFYAPFW	12	26.7	5.09	300	Top 100	0.25297	0.56809	0.9954	Both High
CIJOLEKF_00070_202_218	PFGLHHIFYAPFWFQF	16	31	5.08	300	Top 100	0.24608	0.5788	0.9987	Both High
CIJOLEKF_01478_93_105	YSYGNPLFHWSH	12	24.3	4.49	559	Mid 400	0.21492	0.46527	0.9931	AnOxPP only
CIJOLEKF_01478_91_105	LEYSYGNPLFHWSH	14	25.3	4.25	559	Mid 400	0.22045	0.49526	0.9936	AnOxPP only
CIJOLEKF_01478_92_105	EYSYGNPLFHWSH	13	24.3	4.24	559	Mid 400	0.21702	0.48801	0.9931	AnOxPP only
CIJOLEKF_01478_94_105	SYGNPLFHWSH	11	21.9	4.16	559	Mid 400	0.2209	0.45952	0.993	AnOxPP only
CIJOLEKF_01478_95_105	YGNPLFHWSH	10	21.9	4.11	559	Mid 400	0.24492	0.5172	0.9937	Both High
CIJOLEKF_01478_100_112	FHWSHLELKRFF	12	22.3	3.99	559	Mid 400	0.27429	0.45942	0.9534	AnOxPP only
CIJOLEKF_01478_87_105	FAKTLEYSYGNPLFHWSH	18	27.7	3.97	559	Mid 400	0.24342	0.57649	0.9934	Both High
CIJOLEKF_01478_100_107	FHWSHLE	7	17.5	3.91	559	Mid 400	0.2826	0.55979	0.1988	AnOxPePred only
CIJOLEKF_01478_93_112	YSYGNPLFHWSHLELKRFF	19	28.1	3.87	559	Mid 400	0.24044	0.6474	0.9987	Both High
CIJOLEKF_01478_97_105	NPLFHWSH	8	18.5	3.86	559	Mid 400	0.26482	0.52803	0.9919	Both High
CIJOLEKF_02015_143_150	YTYIYHH	7	19.7	4.57	397	Mid 400	0.17705	0.61405	0.9856	Both High
CIJOLEKF_02015_143_160	YTYIYHHPQNDIFYLDF	17	27.9	4.2	397	Mid 400	0.31585	0.47615	0.998	AnOxPP only
CIJOLEKF_02015_142_150	NYTYIYHH	8	19.7	4.2	397	Mid 400	0.17442	0.59899	0.0016	AnOxPePred only
CIJOLEKF_02015_139_150	LKNNYTYIYHH	11	21.7	4.11	397	Mid 400	0.15614	0.52964	0.9937	Both High
CIJOLEKF_02015_145_160	YIYHHPQNDIFYLDF	15	25.5	4.06	397	Mid 400	0.24134	0.42095	0.998	AnOxPP only
CIJOLEKF_02015_143_157	YTYIYHHPQNDIFY	14	24.5	4.06	397	Mid 400	0.30107	0.56286	0.9996	Both High
CIJOLEKF_02015_143_161	YTYIYHHPQNDIFYLDFK	18	27.9	4.01	397	Mid 400	0.21829	0.43093	0.9997	AnOxPP only
CIJOLEKF_02015_142_160	NYTYIYHHPQNDIFYLDF	18	27.9	4.01	397	Mid 400	0.29962	0.46192	0.0006	Both Low
CIJOLEKF_02015_146_160	IYHHPQNDIFYLDF	14	24.1	3.97	397	Mid 400	0.22926	0.44021	0.998	AnOxPP only
CIJOLEKF_02015_144_157	TYIYHHPQNDIFY	13	23.1	3.95	397	Mid 400	0.30716	0.56316	0.9996	Both High
CIJOLEKF_00683_243_258	FSSHYYYSPFTPPQH	15	27.5	4.52	901	Mid 400	0.21887	0.65093	0.999	Both High
CIJOLEKF_00683_243_253	FSSHYYYSPF	10	23.5	4.52	901	Mid 400	0.20214	0.6799	0.9983	Both High
CIJOLEKF_00683_246_258	HYYYSPFTPPQH	12	24.1	4.44	901	Mid 400	0.23318	0.50836	0.9991	Both High
CIJOLEKF_00683_243_260	FSSHYYYSPFTPPQHEH	17	28.5	4.33	901	Mid 400	0.23873	0.57527	0.9983	Both High
CIJOLEKF_00683_246_260	HYYYSPFTPPQHEH	14	25.1	4.2	901	Mid 400	0.252	0.47079	0.9983	AnOxPP only
CIJOLEKF_00683_245_258	SHYYYSPFTPPQH	13	24.1	4.19	901	Mid 400	0.21238	0.53737	0.999	Both High
CIJOLEKF_00233_563_571	HFYNSPYY	8	19.6	4.17	901	Mid 400	0.23968	0.56991	0.9994	Both High
CIJOLEKF_00683_242_260	GFSSHYYYSPFTPPQHEH	18	28.5	4.14	901	Mid 400	0.2387	0.57569	0.9983	Both High
CIJOLEKF_00683_242_258	GFSSHYYYSPFTPPQH	16	26.5	4.08	901	Mid 400	0.21835	0.65179	0.9991	Both High
CIJOLEKF_00683_247_260	YYYSPFTPPQHEH	13	23.6	4.07	901	Mid 400	0.26112	0.47881	0.9983	AnOxPP only
CIJOLEKF_00932_155_166	PHLYRFFWCLY	11	26.2	5.29	668	Top 100	0.1755	0.5358	0.9996	Both High
CIJOLEKF_00932_156_164	HLYRFFWC	8	23.3	5.22	668	Top 100	0.17734	0.50235	0.0276	AnOxPePred only
CIJOLEKF_00932_156_166	HLYRFFWCLY	10	26.2	5.21	668	Top 100	0.18464	0.50882	0.9848	Both High
CIJOLEKF_00932_155_164	PHLYRFFWC	9	24.8	5.21	668	Top 100	0.18834	0.54569	0.2713	AnOxPePred only
CIJOLEKF_00932_153_166	YTPHLYRFFWCLY	13	27.6	5.04	668	Top 100	0.19665	0.56161	0.9994	Both High
CIJOLEKF_00932_153_164	YTPHLYRFFWC	11	25.2	5.03	668	Top 100	0.20697	0.56318	0.1775	AnOxPePred only
CIJOLEKF_00932_152_166	IYTPHLYRFFWCLY	14	28.6	5.03	668	Top 100	0.19349	0.5821	0.9994	Both High
CIJOLEKF_00932_152_164	IYTPHLYRFFWC	12	26.2	4.97	668	Top 100	0.2003	0.57228	0.1754	AnOxPePred only
CIJOLEKF_00932_154_164	TPHLYRFFWC	10	24.8	4.85	668	Top 100	0.19566	0.53768	0.1611	AnOxPePred only
CIJOLEKF_00932_156_169	HLYRFFWCLYNGF	13	26.6	4.8	668	Top 100	0.18411	0.50529	0.9936	Both High
CIJOLEKF_02314_27_39	HWNRKTGEYHYH	12	24.4	4.51	92	Mid 400	0.18982	0.44835	0.0121	Both Low
CIJOLEKF_02314_28_39	WNRKTGEYHYH	11	22.9	4.43	92	Mid 400	0.19351	0.44516	0.0168	Both Low
CIJOLEKF_02314_26_39	GHWNRKTGEYHYH	13	24.4	4.26	92	Mid 400	0.17181	0.43808	0.9848	AnOxPP only
CIJOLEKF_02314_25_39	GGHWNRKTGEYHYH	14	24.4	4.04	92	Mid 400	0.16658	0.44516	0.9962	AnOxPP only
CIJOLEKF_02314_27_38	HWNRKTGEYHY	11	20.9	3.9	92	Mid 400	0.17643	0.43031	0.0822	Both Low
CIJOLEKF_02314_23_39	ANGGHWNRKTGEYHYH	16	25.4	3.84	92	Mid 400	0.1616	0.44768	0.9963	AnOxPP only
CIJOLEKF_02314_24_39	NGGHWNRKTGEYHYH	15	24.4	3.81	92	Mid 400	0.16207	0.43412	0.9938	AnOxPP only
CIJOLEKF_02314_27_40	HWNRKTGEYHYHR	13	22.4	3.78	92	Mid 400	0.17558	0.47199	0.1259	Both Low
CIJOLEKF_02314_21_39	LDANGGHWNRKTGEYHYH	18	26.4	3.7	92	Mid 400	0.18419	0.42962	0.9967	AnOxPP only
CIJOLEKF_02314_25_38	GGHWNRKTGEYHY	13	21.9	3.66	92	Mid 400	0.16641	0.44375	0.9993	AnOxPP only
CIJOLEKF_00021_174_189	FYAMKKMRFSHAIWH	15	26.8	4.36	476	Mid 400	0.14292	0.32462	0.0002	Both Low
CIJOLEKF_00021_174_191	FYAMKKMRFSHAIWHLF	17	27.7	4.16	476	Mid 400	0.16921	0.36082	0.0003	Both Low
CIJOLEKF_00021_173_189	IFYAMKKMRFSHAIWH	16	26.8	4.15	476	Mid 400	0.13561	0.34451	0.0002	Both Low
CIJOLEKF_00021_180_200	MRFSHAIWHLFVIGGSFCNY	20	29.7	4.02	476	Mid 400	0.19046	0.43698	NA	Error
CIJOLEKF_00021_181_201	RFSHAIWHLFVIGGSFCNYM	20	29.7	4.02	476	Mid 400	0.19481	0.40612	NA	Error
CIJOLEKF_00021_182_201	FSHAIWHLFVIGGSFCNYM	19	28.7	3.99	476	Mid 400	0.19661	0.4024	0.3112	Both Low
CIJOLEKF_00021_181_200	RFSHAIWHLFVIGGSFCNY	19	28.7	3.99	476	Mid 400	0.18257	0.43978	0.9806	AnOxPP only
CIJOLEKF_00021_182_200	FSHAIWHLFVIGGSFCNY	18	27.7	3.97	476	Mid 400	0.19904	0.40008	0.9984	AnOxPP only
CIJOLEKF_00021_172_189	VIFYAMKKMRFSHAIWH	17	26.8	3.96	476	Mid 400	0.1387	0.39803	0.0003	Both Low
CIJOLEKF_00021_174_190	FYAMKKMRFSHAIWHL	16	25.3	3.82	476	Mid 400	0.16823	0.34647	0.0015	Both Low
CIJOLEKF_01825_148_154	PHYQWH	6	20.5	5.26	604	Mid 400	0.23279	0.66033	0.9948	Both High
CIJOLEKF_01825_146_154	FSPHYQWH	8	23.4	5.24	604	Mid 400	0.25878	0.61481	0.992	Both High
CIJOLEKF_01825_145_154	IFSPHYQWH	9	23.4	4.83	604	Mid 400	0.27656	0.5902	0.9915	Both High
CIJOLEKF_01825_146_153	FSPHYQW	7	19.9	4.63	604	Mid 400	0.28932	0.60424	0.9752	Both High
CIJOLEKF_01825_148_153	PHYQW	5	17	4.61	604	Mid 400	0.26299	0.5982	0.9858	Both High
CIJOLEKF_01825_143_154	VSIFSPHYQWH	11	23.4	4.56	604	Mid 400	0.30032	0.56472	0.9935	Both High
CIJOLEKF_01825_146_155	FSPHYQWHD	9	21.4	4.3	604	Mid 400	0.26187	0.61397	0.9977	Both High
CIJOLEKF_01825_145_156	IFSPHYQWHDV	11	22.4	4.3	604	Mid 400	0.24954	0.5883	0.9445	Both High
CIJOLEKF_01825_145_153	IFSPHYQW	8	19.9	4.26	604	Mid 400	0.27959	0.58234	0.9734	Both High
CIJOLEKF_01825_144_154	SIFSPHYQWH	10	22.4	4.23	604	Mid 400	0.27786	0.57437	0.9918	Both High
CIJOLEKF_02412_179_192	IYNHFHKYYENDF	13	23.5	4.04	805	Bottom 500	0.22379	0.61432	0.9163	Both High
CIJOLEKF_02412_180_192	YNHFHKYYENDF	12	22.5	4.04	805	Bottom 500	0.2181	0.57515	0.9336	Both High
CIJOLEKF_02412_178_189	LIYNHFHKYYE	11	21.1	3.96	805	Bottom 500	0.23743	0.60521	0.9989	Both High
CIJOLEKF_02412_179_190	IYNHFHKYYEN	11	21.1	3.96	805	Bottom 500	0.22771	0.57369	0.9816	Both High
CIJOLEKF_02412_179_189	IYNHFHKYYE	10	21.1	3.9	805	Bottom 500	0.24064	0.58332	0.9974	Both High
CIJOLEKF_02412_178_192	LIYNHFHKYYENDF	14	23.5	3.83	805	Bottom 500	0.22712	0.62119	0.9739	Both High
CIJOLEKF_02412_179_193	IYNHFHKYYENDFS	14	23.5	3.83	805	Bottom 500	0.20981	0.61227	0.734	Both High
CIJOLEKF_02412_179_197	IYNHFHKYYENDFSNIEY	18	26.9	3.8	805	Bottom 500	0.13976	0.53334	0.9685	Both High
CIJOLEKF_02412_180_197	YNHFHKYYENDFSNIEY	17	25.9	3.77	805	Bottom 500	0.14763	0.51551	0.9775	Both High
CIJOLEKF_02412_173_188	DYIQKLIYNHFHKYY	15	24	3.72	805	Bottom 500	0.22078	0.50895	0.9996	Both High
CIJOLEKF_00190_99_109	YPEEYYNFWH	10	25.7	5.08	231	Mid 400	0.18911	0.62588	0.9841	Both High
CIJOLEKF_00190_95_109	FKLTYPEEYYNFWH	14	28.1	4.91	231	Mid 400	0.19487	0.58601	0.9853	Both High
CIJOLEKF_00190_100_109	PEEYYNFWH	9	23.3	4.81	231	Mid 400	0.19974	0.62217	0.9833	Both High
CIJOLEKF_00190_101_109	EEYYNFWH	8	21.3	4.65	231	Mid 400	0.19224	0.5917	0.9485	Both High
CIJOLEKF_00190_97_109	LTYPEEYYNFWH	12	24.7	4.59	231	Mid 400	0.19817	0.59472	0.986	Both High
CIJOLEKF_00190_94_109	EFKLTYPEEYYNFWH	15	27.1	4.43	231	Mid 400	0.1825	0.5936	0.9857	Both High
CIJOLEKF_00190_98_109	TYPEEYYNFWH	11	22.7	4.37	231	Mid 400	0.19586	0.58168	0.9797	Both High
CIJOLEKF_00190_93_109	EEFKLTYPEEYYNFWH	16	27.1	4.22	231	Mid 400	0.16957	0.61049	0.986	Both High
CIJOLEKF_00190_95_110	FKLTYPEEYYNFWHD	15	26.1	4.2	231	Mid 400	0.19765	0.58598	0.9955	Both High
CIJOLEKF_00190_95_114	FKLTYPEEYYNFWHDGAKY	19	29.5	4.16	231	Mid 400	0.19548	0.60781	0.9996	Both High
CIJOLEKF_01912_285_294	FEYLSYWQH	9	23.3	4.81	544	Mid 400	0.21605	0.55283	0.9784	Both High
CIJOLEKF_01912_285_296	FEYLSYWQHVY	11	23.7	4.64	544	Mid 400	0.20061	0.61866	0.9986	Both High
CIJOLEKF_01912_284_294	KFEYLSYWQH	10	23.3	4.47	544	Mid 400	0.20938	0.54297	0.9781	Both High
CIJOLEKF_01912_284_296	KFEYLSYWQHVY	12	23.7	4.34	544	Mid 400	0.19432	0.61344	0.9985	Both High
CIJOLEKF_01912_285_297	FEYLSYWQHVYK	12	23.7	4.34	544	Mid 400	0.17931	0.64458	0.9979	Both High
CIJOLEKF_01912_280_296	FENEKFEYLSYWQHVY	16	27.1	4.22	544	Mid 400	0.19771	0.5123	0.9987	Both High
CIJOLEKF_01912_275_294	FAYTAFENEKFEYLSYWQH	19	29.5	4.16	544	Mid 400	0.23379	0.46268	0.9812	AnOxPP only
CIJOLEKF_01912_285_298	FEYLSYWQHVYKL	13	23.7	4.09	544	Mid 400	0.18804	0.62771	0.9999	Both High
CIJOLEKF_01912_283_296	EKFEYLSYWQHVY	13	23.7	4.09	544	Mid 400	0.19319	0.56172	0.9986	Both High
CIJOLEKF_01912_285_295	FEYLSYWQHV	10	21.8	4.08	544	Mid 400	0.2035	0.59766	0.8318	Both High
CIJOLEKF_01074_139_148	FLECWFYGH	9	24.8	5.21	454	Mid 400	0.1987	0.59032	0.2576	AnOxPePred only
CIJOLEKF_01074_141_148	ECWFYGH	7	21.4	5.08	454	Mid 400	0.21744	0.57396	0.0022	AnOxPePred only
CIJOLEKF_01074_140_148	LECWFYGH	8	22.4	4.96	454	Mid 400	0.21553	0.57995	0.9879	Both High
CIJOLEKF_01074_138_148	LFLECWFYGH	10	24.8	4.85	454	Mid 400	0.19519	0.59283	0.9976	Both High
CIJOLEKF_01074_134_148	FKNELFLECWFYGH	14	26.2	4.46	454	Mid 400	0.22117	0.4442	0.1356	Both Low
CIJOLEKF_01124_9_20	CFWGLEEYFKH	11	22.8	4.4	454	Mid 400	0.21201	0.51022	0.0045	AnOxPePred only
CIJOLEKF_01074_139_149	FLECWFYGHG	10	22.8	4.34	454	Mid 400	0.20087	0.58497	0.3925	AnOxPePred only
CIJOLEKF_01074_139_146	FLECWFY	7	18.8	4.3	454	Mid 400	0.22747	0.53932	0.4697	AnOxPePred only
CIJOLEKF_01074_137_148	ELFLECWFYGH	11	21.8	4.14	454	Mid 400	0.20825	0.51457	0.9974	Both High
CIJOLEKF_01074_141_149	ECWFYGHG	8	19.4	4.11	454	Mid 400	0.21346	0.61739	0.0084	AnOxPePred only
CIJOLEKF_01625_233_251	YNEFYKSTFHDWEDPMFH	18	31.1	4.68	478	Mid 400	0.22355	0.51418	0.9896	Both High
CIJOLEKF_01625_235_251	EFYKSTFHDWEDPMFH	16	28.7	4.57	478	Mid 400	0.23142	0.55766	0.9753	Both High
CIJOLEKF_01625_233_252	YNEFYKSTFHDWEDPMFHF	19	31.5	4.57	478	Mid 400	0.23006	0.53673	0.9936	Both High
CIJOLEKF_01625_235_254	EFYKSTFHDWEDPMFHFNF	19	31.5	4.57	478	Mid 400	0.23012	0.52031	0.9555	Both High
CIJOLEKF_01625_232_251	DYNEFYKSTFHDWEDPMFH	19	31.1	4.48	478	Mid 400	0.24019	0.49409	0.8581	AnOxPP only
CIJOLEKF_01625_235_252	EFYKSTFHDWEDPMFHF	17	29.1	4.46	478	Mid 400	0.23206	0.57342	0.9856	Both High
CIJOLEKF_01625_232_252	DYNEFYKSTFHDWEDPMFHF	20	31.5	4.38	478	Mid 400	0.2362	0.53642	NA	Error
CIJOLEKF_01625_234_254	NEFYKSTFHDWEDPMFHFNF	20	31.5	4.38	478	Mid 400	0.2227	0.51253	NA	Error
CIJOLEKF_01625_233_253	YNEFYKSTFHDWEDPMFHFN	20	31.5	4.38	478	Mid 400	0.19852	0.55487	NA	Error
CIJOLEKF_01625_235_255	EFYKSTFHDWEDPMFHFNFK	20	31.5	4.38	478	Mid 400	0.2071	0.52892	NA	Error
CIJOLEKF_00240_407_422	WWGHRIPVWYGPDNH	15	28.7	4.79	402	Mid 400	0.19655	0.54521	0.9985	Both High
CIJOLEKF_00240_407_417	WWGHRIPVWY	10	23.7	4.57	402	Mid 400	0.17856	0.54233	0.9986	Both High
CIJOLEKF_00240_407_424	WWGHRIPVWYGPDNHMF	17	29.6	4.57	402	Mid 400	0.20178	0.57937	0.9979	Both High
CIJOLEKF_00240_406_424	IWWGHRIPVWYGPDNHMF	18	30.1	4.47	402	Mid 400	0.1913	0.59607	0.9906	Both High
CIJOLEKF_00240_406_422	IWWGHRIPVWYGPDNH	16	28.2	4.46	402	Mid 400	0.18706	0.56748	0.9975	Both High
CIJOLEKF_00240_407_425	WWGHRIPVWYGPDNHMFV	18	29.6	4.37	402	Mid 400	0.17556	0.64649	0.9851	Both High
CIJOLEKF_00240_407_423	WWGHRIPVWYGPDNHM	16	27.7	4.35	402	Mid 400	0.20117	0.56429	0.993	Both High
CIJOLEKF_00240_400_417	WCISRQIWWGHRIPVWY	17	28.3	4.29	402	Mid 400	0.19128	0.58667	0.0043	AnOxPePred only
CIJOLEKF_00240_406_425	IWWGHRIPVWYGPDNHMFV	19	30.1	4.28	402	Mid 400	0.17831	0.59837	0.8515	Both High
CIJOLEKF_00240_406_423	IWWGHRIPVWYGPDNHM	17	28.2	4.26	402	Mid 400	0.18403	0.56787	0.9672	Both High
CIJOLEKF_01302_180_199	FFPWEYLYRKYNIGAWYDY	19	33	4.87	518	Mid 400	0.13722	0.46102	0.9995	AnOxPP only
CIJOLEKF_01302_180_197	FFPWEYLYRKYNIGAWY	17	30.6	4.78	518	Mid 400	0.15684	0.52018	0.9997	Both High
CIJOLEKF_01302_179_199	PFFPWEYLYRKYNIGAWYDY	20	33	4.68	518	Mid 400	0.14063	0.47749	NA	Error
CIJOLEKF_01302_180_191	FFPWEYLYRKY	11	23.6	4.61	518	Mid 400	0.18582	0.65845	0.9996	Both High
CIJOLEKF_01302_181_199	FPWEYLYRKYNIGAWYDY	18	30.6	4.58	518	Mid 400	0.13359	0.44006	0.9995	AnOxPP only
CIJOLEKF_01302_179_197	PFFPWEYLYRKYNIGAWY	18	30.6	4.58	518	Mid 400	0.15483	0.53225	0.9997	Both High
CIJOLEKF_01302_180_200	FFPWEYLYRKYNIGAWYDYG	20	32	4.48	518	Mid 400	0.15308	0.43863	NA	Error
CIJOLEKF_01302_181_197	FPWEYLYRKYNIGAWY	16	28.2	4.46	518	Mid 400	0.12578	0.47318	0.9997	AnOxPP only
CIJOLEKF_01302_180_196	FFPWEYLYRKYNIGAW	16	28.2	4.46	518	Mid 400	0.15668	0.52009	0.9935	Both High
CIJOLEKF_01302_180_198	FFPWEYLYRKYNIGAWYD	18	29.6	4.37	518	Mid 400	0.13458	0.46452	0.9989	AnOxPP only
CIJOLEKF_00122_49_65	FLYFGKTHDLVHYVDW	16	28.7	4.57	682	Mid 400	0.207	0.45718	0.9727	AnOxPP only
CIJOLEKF_00122_49_68	FLYFGKTHDLVHYVDWIIY	19	31.1	4.48	682	Mid 400	0.21321	0.46798	0.9995	AnOxPP only
CIJOLEKF_00122_60_68	HYVDWIIY	8	20.4	4.4	682	Mid 400	0.17911	0.45718	0.0048	Both Low
CIJOLEKF_00122_48_65	IFLYFGKTHDLVHYVDW	17	28.7	4.37	682	Mid 400	0.17868	0.50049	0.9728	Both High
CIJOLEKF_00122_48_68	IFLYFGKTHDLVHYVDWIIY	20	31.1	4.3	682	Mid 400	0.19863	0.48804	NA	Error
CIJOLEKF_00122_50_65	LYFGKTHDLVHYVDW	15	26.3	4.25	682	Mid 400	0.19793	0.44383	0.974	AnOxPP only
CIJOLEKF_00122_50_68	LYFGKTHDLVHYVDWIIY	18	28.7	4.18	682	Mid 400	0.20434	0.53789	0.9995	Both High
CIJOLEKF_00122_51_68	YFGKTHDLVHYVDWIIY	17	27.7	4.16	682	Mid 400	0.21348	0.5471	0.9991	Both High
CIJOLEKF_00122_49_66	FLYFGKTHDLVHYVDWI	17	27.7	4.16	682	Mid 400	0.20856	0.45071	0.965	AnOxPP only
CIJOLEKF_00122_51_65	YFGKTHDLVHYVDW	14	24.8	4.13	682	Mid 400	0.20099	0.46955	0.9613	AnOxPP only
CIJOLEKF_01671_155_169	GWITDTFSWRWSFY	14	24.5	4.06	498	Bottom 500	0.20031	0.40091	0.0204	Both Low
CIJOLEKF_01671_153_169	LGGWITDTFSWRWSFY	16	25.5	3.86	498	Bottom 500	0.18045	0.36881	0.998	AnOxPP only
CIJOLEKF_01671_154_169	GGWITDTFSWRWSFY	15	24.5	3.84	498	Bottom 500	0.18143	0.36435	0.9087	AnOxPP only
CIJOLEKF_01671_152_169	ILGGWITDTFSWRWSFY	17	25.5	3.68	498	Bottom 500	0.15303	0.38477	0.9978	AnOxPP only
CIJOLEKF_01671_155_174	GWITDTFSWRWSFYINLPF	19	26.9	3.62	498	Bottom 500	0.19785	0.55292	0.0028	AnOxPePred only
CIJOLEKF_01671_155_170	GWITDTFSWRWSFYI	15	23.5	3.61	498	Bottom 500	0.19312	0.4058	0.0001	Both Low
CIJOLEKF_01671_153_170	LGGWITDTFSWRWSFYI	17	24.5	3.47	498	Bottom 500	0.18129	0.36262	0.8592	AnOxPP only
CIJOLEKF_01671_154_174	GGWITDTFSWRWSFYINLPF	20	26.9	3.46	498	Bottom 500	0.19614	0.54471	NA	Error
CIJOLEKF_01671_155_175	GWITDTFSWRWSFYINLPFG	20	26.9	3.46	498	Bottom 500	0.2058	0.57393	NA	Error
CIJOLEKF_01671_154_170	GGWITDTFSWRWSFYI	16	23.5	3.42	498	Bottom 500	0.19267	0.40681	0.0087	Both Low
CIJOLEKF_00625_42_53	FKEREFFWFDY	11	22.1	4.22	365	Mid 400	0.19906	0.44916	0.0089	Both Low
CIJOLEKF_00625_47_61	FFWFDYKKFLENFP	14	25	4.18	365	Mid 400	0.18251	0.48656	0.0028	Both Low
CIJOLEKF_00625_47_60	FFWFDYKKFLENF	13	23.5	4.04	365	Mid 400	0.17213	0.52887	0.0005	AnOxPePred only
CIJOLEKF_00625_47_58	FFWFDYKKFLE	11	21.1	3.96	365	Mid 400	0.20205	0.54872	0.0134	AnOxPePred only
CIJOLEKF_00625_47_62	FFWFDYKKFLENFPA	15	25	3.95	365	Mid 400	0.17662	0.47796	0.046	Both Low
CIJOLEKF_00625_45_53	REFFWFDY	8	18.7	3.92	365	Mid 400	0.24267	0.49269	0.0105	Both Low
CIJOLEKF_00625_42_56	FKEREFFWFDYKKF	14	23.5	3.83	365	Mid 400	0.22925	0.49521	0.0015	Both Low
CIJOLEKF_00625_48_61	FWFDYKKFLENFP	13	22.6	3.83	365	Mid 400	0.17896	0.46486	0.003	Both Low
CIJOLEKF_00625_46_61	EFFWFDYKKFLENFP	15	24	3.72	365	Mid 400	0.17544	0.57329	0.9427	Both High
CIJOLEKF_00625_47_65	FFWFDYKKFLENFPAIGF	18	26.4	3.7	365	Mid 400	0.2163	0.38473	0.0398	Both Low
CIJOLEKF_00493_116_128	FYYRFKNFKIHH	12	25.5	4.79	562	Mid 400	0.19218	0.36664	0.1873	Both Low
CIJOLEKF_00493_116_134	FYYRFKNFKIHHMIPSWF	18	31.5	4.77	562	Mid 400	0.20256	0.52024	0.0014	AnOxPePred only
CIJOLEKF_00493_116_133	FYYRFKNFKIHHMIPSW	17	30.1	4.67	562	Mid 400	0.21246	0.46488	0.0013	Both Low
CIJOLEKF_00493_116_135	FYYRFKNFKIHHMIPSWFV	19	31.5	4.57	562	Mid 400	0.18871	0.52283	0.0001	AnOxPePred only
CIJOLEKF_00493_116_129	FYYRFKNFKIHHM	13	25.5	4.53	562	Mid 400	0.19987	0.3711	0.001	Both Low
CIJOLEKF_00493_116_136	FYYRFKNFKIHHMIPSWFVP	20	31.5	4.38	562	Mid 400	0.22556	0.5572	NA	Error
CIJOLEKF_02192_250_257	FFLHKHF	7	18.7	4.27	562	Mid 400	0.29986	0.5419	0.9916	Both High
CIJOLEKF_00493_117_134	YYRFKNFKIHHMIPSWF	17	28.1	4.24	562	Mid 400	0.18691	0.52053	0.004	AnOxPePred only
CIJOLEKF_00493_117_133	YYRFKNFKIHHMIPSW	16	26.7	4.13	562	Mid 400	0.18608	0.50516	0.0047	AnOxPePred only
CIJOLEKF_00493_116_130	FYYRFKNFKIHHMI	14	24.5	4.06	562	Mid 400	0.2098	0.36772	0.0001	Both Low
CIJOLEKF_02190_175_194	HTSTFIFNFTHNIWYKIFW	19	32.7	4.81	657	Mid 400	0.25933	0.45046	0.0002	Both Low
CIJOLEKF_02238_8_20	FHDILHYISFFF	12	25	4.67	657	Mid 400	0.27715	0.54624	0.9979	Both High
CIJOLEKF_02190_174_194	SHTSTFIFNFTHNIWYKIFW	20	32.7	4.62	657	Mid 400	0.25732	0.45393	NA	Error
CIJOLEKF_02268_170_178	FYIHLHDF	8	20.7	4.48	657	Mid 400	0.26448	0.54402	0.9888	Both High
CIJOLEKF_02190_175_195	HTSTFIFNFTHNIWYKIFWG	20	31.7	4.42	657	Mid 400	0.26202	0.48702	NA	Error
CIJOLEKF_02238_8_21	FHDILHYISFFFT	13	25	4.41	657	Mid 400	0.27652	0.56719	0.9953	Both High
CIJOLEKF_02268_170_181	FYIHLHDFIPF	11	22.6	4.35	657	Mid 400	0.27259	0.54956	0.9992	Both High
CIJOLEKF_02238_8_19	FHDILHYISFF	11	22.6	4.35	657	Mid 400	0.27549	0.52332	0.9976	Both High
CIJOLEKF_02190_171_190	LHRSHTSTFIFNFTHNIWY	19	30.2	4.3	657	Mid 400	0.19215	0.30844	0.0026	Both Low
CIJOLEKF_01122_146_159	YILTFQFHFPQLH	13	24.1	4.19	657	Mid 400	0.28778	0.52297	0.9992	Both High
CIJOLEKF_00926_266_274	YVWVYNHY	8	21.8	4.79	189	Mid 400	0.18159	0.61348	0.9967	Both High
CIJOLEKF_00926_267_274	VWVYNHY	7	20.4	4.78	189	Mid 400	0.19722	0.60811	0.97	Both High
CIJOLEKF_00926_266_273	YVWVYNH	7	20.4	4.78	189	Mid 400	0.18551	0.54869	0.9211	Both High
CIJOLEKF_00926_265_273	LYVWVYNH	8	21.4	4.68	189	Mid 400	0.18373	0.55421	0.9942	Both High
CIJOLEKF_00926_265_274	LYVWVYNHY	9	22.8	4.67	189	Mid 400	0.17846	0.57599	0.9996	Both High
CIJOLEKF_00926_268_278	WVYNHYIPLY	10	22.8	4.34	189	Mid 400	0.18303	0.6572	0.0465	AnOxPePred only
CIJOLEKF_00926_266_275	YVWVYNHYI	9	20.8	4.14	189	Mid 400	0.1748	0.61096	0.7147	Both High
CIJOLEKF_00926_267_275	VWVYNHYI	8	19.4	4.11	189	Mid 400	0.19766	0.6491	0.0439	AnOxPePred only
CIJOLEKF_00926_268_276	WVYNHYIP	8	19.4	4.11	189	Mid 400	0.19232	0.65325	0.0011	AnOxPePred only
CIJOLEKF_00926_265_275	LYVWVYNHYI	10	21.8	4.08	189	Mid 400	0.17152	0.614	0.9886	Both High
CIJOLEKF_01878_144_158	IYFIPDYYDWYAMK	14	23.6	3.85	352	Bottom 500	0.15034	0.63619	0.9985	Both High
CIJOLEKF_01878_145_158	YFIPDYYDWYAMK	13	22.1	3.7	352	Bottom 500	0.15278	0.61678	0.9985	Both High
CIJOLEKF_01878_144_159	IYFIPDYYDWYAMKS	15	23.6	3.63	352	Bottom 500	0.14863	0.64995	0.6374	Both High
CIJOLEKF_01878_146_158	FIPDYYDWYAMK	12	20.7	3.58	352	Bottom 500	0.16736	0.64123	0.9935	Both High
CIJOLEKF_01878_145_159	YFIPDYYDWYAMKS	14	22.1	3.5	352	Bottom 500	0.15932	0.65794	0.6329	Both High
CIJOLEKF_01878_144_160	IYFIPDYYDWYAMKSA	16	23.6	3.44	352	Bottom 500	0.14691	0.67022	0.9533	Both High
CIJOLEKF_01878_143_158	NIYFIPDYYDWYAMK	15	22.6	3.4	352	Bottom 500	0.15498	0.56462	0.0026	AnOxPePred only
CIJOLEKF_01878_146_159	FIPDYYDWYAMKS	13	20.7	3.36	352	Bottom 500	0.16307	0.65746	0.1621	AnOxPePred only
CIJOLEKF_01878_144_164	IYFIPDYYDWYAMKSAQGVF	20	26	3.28	352	Bottom 500	0.16527	0.6423	NA	Error
CIJOLEKF_01878_144_161	IYFIPDYYDWYAMKSAQ	17	23.6	3.27	352	Bottom 500	0.16164	0.67011	0.9962	Both High
CIJOLEKF_02199_893_913	IYIKHYNYGHTGIKFYYELH	20	31.9	4.46	349	Mid 400	0.18238	0.61444	NA	Error
CIJOLEKF_02199_894_913	YIKHYNYGHTGIKFYYELH	19	30.9	4.44	349	Mid 400	0.19534	0.59501	0.9988	Both High
CIJOLEKF_02199_895_915	IKHYNYGHTGIKFYYELHLY	20	30.9	4.26	349	Mid 400	0.17094	0.42863	NA	Error
CIJOLEKF_02199_895_913	IKHYNYGHTGIKFYYELH	18	29	4.24	349	Mid 400	0.18896	0.49738	0.9987	AnOxPP only
CIJOLEKF_02199_896_915	KHYNYGHTGIKFYYELHLY	19	29.9	4.24	349	Mid 400	0.18352	0.40844	0.9999	AnOxPP only
CIJOLEKF_02199_897_915	HYNYGHTGIKFYYELHLY	18	28.9	4.22	349	Mid 400	0.17229	0.43972	0.9999	AnOxPP only
CIJOLEKF_02199_897_913	HYNYGHTGIKFYYELH	16	27	4.19	349	Mid 400	0.19012	0.41144	0.9988	AnOxPP only
CIJOLEKF_02199_893_911	IYIKHYNYGHTGIKFYYE	18	27.9	4.01	349	Mid 400	0.18125	0.63072	0.9992	Both High
CIJOLEKF_02199_896_913	KHYNYGHTGIKFYYELH	17	27	4.01	349	Mid 400	0.19912	0.47906	0.9988	AnOxPP only
CIJOLEKF_02199_898_915	YNYGHTGIKFYYELHLY	17	26.9	3.98	349	Mid 400	0.1798	0.45781	0.9999	AnOxPP only
CIJOLEKF_01310_186_203	FRYFHPDTIEVYSWWSY	17	30.2	4.7	173	Mid 400	0.17825	0.40675	0.9949	AnOxPP only
CIJOLEKF_01310_186_201	FRYFHPDTIEVYSWW	15	27.8	4.59	173	Mid 400	0.17983	0.43629	0.8144	AnOxPP only
CIJOLEKF_01310_186_205	FRYFHPDTIEVYSWWSYRF	19	30.6	4.38	173	Mid 400	0.18033	0.41563	0.9826	AnOxPP only
CIJOLEKF_01310_182_201	FIDTFRYFHPDTIEVYSWW	19	30.2	4.3	173	Mid 400	0.28902	0.53085	0.0003	AnOxPePred only
CIJOLEKF_01310_185_203	TFRYFHPDTIEVYSWWSY	18	29.2	4.28	173	Mid 400	0.182	0.40264	0.9884	AnOxPP only
CIJOLEKF_01310_188_205	YFHPDTIEVYSWWSYRF	17	28.2	4.26	173	Mid 400	0.16923	0.45428	0.9837	AnOxPP only
CIJOLEKF_01310_186_206	FRYFHPDTIEVYSWWSYRFS	20	30.6	4.2	173	Mid 400	0.19349	0.44328	NA	Error
CIJOLEKF_01310_185_201	TFRYFHPDTIEVYSWW	16	26.8	4.15	173	Mid 400	0.18799	0.43447	0.6613	AnOxPP only
CIJOLEKF_01310_186_202	FRYFHPDTIEVYSWWS	16	26.8	4.15	173	Mid 400	0.17897	0.40805	0.7395	AnOxPP only
CIJOLEKF_01310_187_203	RYFHPDTIEVYSWWSY	16	26.8	4.15	173	Mid 400	0.16563	0.38854	0.9953	AnOxPP only
CIJOLEKF_00721_125_136	FECFHINHYFV	11	23.6	4.61	900	Mid 400	0.27452	0.52752	0.0001	AnOxPePred only
CIJOLEKF_00721_124_135	LFECFHINHYF	11	23.6	4.61	900	Mid 400	0.27423	0.51592	0.8134	Both High
CIJOLEKF_00721_125_141	FECFHINHYFVVMENH	16	28.6	4.55	900	Mid 400	0.20527	0.6209	0.0001	AnOxPePred only
CIJOLEKF_00721_125_135	FECFHINHYF	10	23.6	4.54	900	Mid 400	0.28312	0.54249	0.0003	AnOxPePred only
CIJOLEKF_00721_125_134	FECFHINHY	9	22.2	4.51	900	Mid 400	0.27111	0.50573	0.0017	AnOxPePred only
CIJOLEKF_00721_116_134	FYIFGAQVLFECFHINHY	18	29.9	4.43	900	Mid 400	0.20582	0.45781	0.9968	AnOxPP only
CIJOLEKF_00721_124_141	LFECFHINHYFVVMENH	17	28.6	4.35	900	Mid 400	0.23047	0.63833	0.0001	AnOxPePred only
CIJOLEKF_00721_115_135	IFYIFGAQVLFECFHINHYF	20	31.3	4.34	900	Mid 400	0.19788	0.5002	NA	Error
CIJOLEKF_00721_128_141	FHINHYFVVMENH	13	24.7	4.33	900	Mid 400	0.17474	0.49101	0.0001	Both Low
CIJOLEKF_00721_116_135	FYIFGAQVLFECFHINHYF	19	30.3	4.32	900	Mid 400	0.21224	0.47978	0.9884	AnOxPP only
CIJOLEKF_00090_86_92	WYHFKH	6	23.9	6.34	437	Top 100	0.24285	0.60131	0.8636	Both High
CIJOLEKF_00090_84_92	LHWYHFKH	8	26.9	6.23	437	Top 100	0.23913	0.67927	0.9949	Both High
CIJOLEKF_00090_85_92	HWYHFKH	7	24.4	5.98	437	Top 100	0.24148	0.67454	0.2313	AnOxPePred only
CIJOLEKF_00090_84_90	LHWYHF	6	21.9	5.7	437	Top 100	0.25654	0.70034	0.9983	Both High
CIJOLEKF_00090_86_91	WYHFK	5	19.9	5.6	437	Top 100	0.2275	0.63502	0.9708	Both High
CIJOLEKF_00090_84_95	LHWYHFKHKKY	11	27.3	5.58	437	Top 100	0.24156	0.62583	0.9993	Both High
CIJOLEKF_00090_85_91	HWYHFK	6	21.4	5.54	437	Top 100	0.2388	0.65561	0.8184	Both High
CIJOLEKF_00090_84_91	LHWYHFK	7	22.9	5.53	437	Top 100	0.25446	0.69398	0.9994	Both High
CIJOLEKF_00090_83_92	GLHWYHFKH	9	25.9	5.51	437	Top 100	0.24017	0.71384	0.9964	Both High
CIJOLEKF_00090_82_92	LGLHWYHFKH	10	26.9	5.39	437	Top 100	0.23581	0.71609	0.9971	Both High
CIJOLEKF_01578_429_436	IWFHYIH	7	23.9	5.83	742	Top 100	0.24047	0.60602	0.0004	AnOxPePred only
CIJOLEKF_01578_430_437	WFHYIHI	7	21.9	5.23	742	Top 100	0.24078	0.63747	0.0001	AnOxPePred only
CIJOLEKF_01578_428_436	VIWFHYIH	8	22.9	5.1	742	Top 100	0.22294	0.61491	0.8301	Both High
CIJOLEKF_01578_430_438	WFHYIHIN	8	22.9	5.1	742	Top 100	0.23199	0.59282	0.0003	AnOxPePred only
CIJOLEKF_01578_424_436	FVVSVIWFHYIH	12	25.3	4.74	742	Top 100	0.18221	0.57944	0.0003	AnOxPePred only
CIJOLEKF_01578_430_443	WFHYIHINPKIVY	13	26.3	4.72	742	Top 100	0.2331	0.50382	0.009	AnOxPePred only
CIJOLEKF_01578_429_438	IWFHYIHIN	9	22.9	4.7	742	Top 100	0.22546	0.61277	0.0002	AnOxPePred only
CIJOLEKF_01578_430_439	WFHYIHINP	9	22.9	4.7	742	Top 100	0.23461	0.61535	0.001	AnOxPePred only
CIJOLEKF_01578_427_436	SVIWFHYIH	9	22.9	4.7	742	Top 100	0.225	0.5718	0.4065	AnOxPePred only
CIJOLEKF_01122_218_230	FHWFTMTTKFQW	12	24.9	4.64	742	Top 100	0.2158	0.43228	0.0002	Both Low
CIJOLEKF_02109_165_184	FGWFWFSGDLYIKSWNPHH	19	36.4	5.57	52	Top 100	0.21483	0.47748	0.9985	AnOxPP only
CIJOLEKF_02109_167_184	WFWFSGDLYIKSWNPHH	17	34	5.52	52	Top 100	0.21294	0.49017	0.9973	AnOxPP only
CIJOLEKF_01835_100_109	FFYFWGWEW	9	25.9	5.51	52	Top 100	0.19193	0.63341	0.0236	AnOxPePred only
CIJOLEKF_02109_164_184	IFGWFWFSGDLYIKSWNPHH	20	36.4	5.36	52	Top 100	0.2002	0.49726	NA	Error
CIJOLEKF_01835_100_107	FFYFWGW	7	22.3	5.35	52	Top 100	0.20084	0.60567	0.2583	AnOxPePred only
CIJOLEKF_01835_101_109	FYFWGWEW	8	23.5	5.27	52	Top 100	0.18272	0.63268	0.0533	AnOxPePred only
CIJOLEKF_01835_98_109	IGFFYFWGWEW	11	25.9	5.21	52	Top 100	0.17264	0.61056	0.5688	Both High
CIJOLEKF_00635_20_24	FFWW	4	16.5	5.13	52	Top 100	0.23866	0.56917	0.0075	AnOxPePred only
CIJOLEKF_02109_166_184	GWFWFSGDLYIKSWNPHH	18	33	5.08	52	Top 100	0.21291	0.49044	0.9986	AnOxPP only
CIJOLEKF_01835_101_107	FYFWGW	6	19.9	5.06	52	Top 100	0.20711	0.62669	0.4986	AnOxPePred only
CIJOLEKF_02190_179_194	FIFNFTHNIWYKIFW	15	29.7	5.02	636	Top 100	0.20981	0.54332	0.0002	AnOxPePred only
CIJOLEKF_02190_181_194	FNFTHNIWYKIFW	13	27.3	4.97	636	Top 100	0.20764	0.51846	0.0002	AnOxPePred only
CIJOLEKF_02190_183_194	FTHNIWYKIFW	11	24.9	4.95	636	Top 100	0.20223	0.57434	0.0002	AnOxPePred only
CIJOLEKF_02190_185_194	HNIWYKIFW	9	23.5	4.86	636	Top 100	0.18424	0.49286	0.0003	Both Low
CIJOLEKF_02190_181_190	FNFTHNIWY	9	23.3	4.81	636	Top 100	0.24851	0.49379	0.002	Both Low
CIJOLEKF_00296_8_18	HYWLFNKILW	10	24.5	4.78	636	Top 100	0.20962	0.37567	0.9882	AnOxPP only
CIJOLEKF_02190_180_194	IFNFTHNIWYKIFW	14	27.3	4.72	636	Top 100	0.20413	0.53902	0.0002	AnOxPePred only
CIJOLEKF_02190_179_190	FIFNFTHNIWY	11	23.7	4.64	636	Top 100	0.24525	0.46321	0.0017	Both Low
CIJOLEKF_02190_183_190	FTHNIWY	7	19.9	4.63	636	Top 100	0.24444	0.49883	0.0062	Both Low
CIJOLEKF_02190_178_194	TFIFNFTHNIWYKIFW	16	28.7	4.57	636	Top 100	0.21897	0.54116	0.0002	AnOxPePred only
CIJOLEKF_00938_190_199	HFGPWPYYI	9	21.8	4.4	534	Mid 400	0.25144	0.68858	0.9954	Both High
CIJOLEKF_00938_189_199	NHFGPWPYYI	10	22.8	4.34	534	Mid 400	0.24917	0.67129	0.995	Both High
CIJOLEKF_00938_184_198	FKSPLNHFGPWPYY	14	25.2	4.23	534	Mid 400	0.25852	0.62	0.9998	Both High
CIJOLEKF_00938_178_198	INHLPDFKSPLNHFGPWPYY	20	30.2	4.12	534	Mid 400	0.26255	0.47571	NA	Error
CIJOLEKF_00526_90_98	PYMSYWYI	8	19.3	4.09	534	Mid 400	0.16706	0.62111	0.9469	Both High
CIJOLEKF_00526_83_97	LYAFVIPPYMSYWY	14	24.6	4.09	534	Mid 400	0.20655	0.6185	0.9997	Both High
CIJOLEKF_00938_190_200	HFGPWPYYIL	10	21.8	4.08	534	Mid 400	0.22857	0.68321	1	Both High
CIJOLEKF_00938_180_198	HLPDFKSPLNHFGPWPYY	18	28.2	4.07	534	Mid 400	0.27308	0.52345	0.9998	Both High
CIJOLEKF_00733_252_265	FLWYNFYPAQIFM	13	23.1	3.95	534	Mid 400	0.22937	0.61368	0.9931	Both High
CIJOLEKF_00733_252_260	FLWYNFYP	8	18.7	3.92	534	Mid 400	0.19459	0.63857	0.9989	Both High
CIJOLEKF_01229_135_153	FYKFHWINGSLNWINNTY	18	27.8	3.99	160	Bottom 500	0.20801	0.39323	0.0056	Both Low
CIJOLEKF_01229_135_150	FYKFHWINGSLNWIN	15	24.4	3.81	160	Bottom 500	0.18773	0.46102	0.0031	Both Low
CIJOLEKF_01229_134_153	IFYKFHWINGSLNWINNTY	19	27.8	3.81	160	Bottom 500	0.1921	0.40281	0.0033	Both Low
CIJOLEKF_01229_134_150	IFYKFHWINGSLNWIN	16	24.4	3.62	160	Bottom 500	0.17849	0.48363	0.0003	Both Low
CIJOLEKF_01229_135_151	FYKFHWINGSLNWINN	16	24.4	3.62	160	Bottom 500	0.1978	0.39017	0.0016	Both Low
CIJOLEKF_01229_135_154	FYKFHWINGSLNWINNTYG	19	26.8	3.6	160	Bottom 500	0.21139	0.4056	0.0044	Both Low
CIJOLEKF_01229_138_153	FHWINGSLNWINNTY	15	23	3.49	160	Bottom 500	0.19407	0.42842	0.0028	Both Low
CIJOLEKF_01229_136_153	YKFHWINGSLNWINNTY	17	24.4	3.45	160	Bottom 500	0.19199	0.39295	0.0328	Both Low
CIJOLEKF_01229_135_152	FYKFHWINGSLNWINNT	17	24.4	3.45	160	Bottom 500	0.19956	0.38888	0.0022	Both Low
CIJOLEKF_01229_134_151	IFYKFHWINGSLNWINN	17	24.4	3.45	160	Bottom 500	0.16628	0.477	0.0004	Both Low
CIJOLEKF_01218_350_358	IHFDEAWY	8	20.9	4.54	692	Mid 400	0.23042	0.43517	0.9983	AnOxPP only
CIJOLEKF_01218_350_370	IHFDEAWYGYARFNPIYKDH	20	31.6	4.4	692	Mid 400	0.14619	0.65222	NA	Error
CIJOLEKF_01218_351_358	HFDEAWY	7	18.9	4.33	692	Mid 400	0.23871	0.45745	0.9982	AnOxPP only
CIJOLEKF_01218_351_370	HFDEAWYGYARFNPIYKDH	19	30.1	4.28	692	Mid 400	0.15707	0.63386	0.9932	Both High
CIJOLEKF_01218_351_360	HFDEAWYGY	9	21.3	4.27	692	Mid 400	0.22782	0.53534	0.9996	Both High
CIJOLEKF_01218_350_360	IHFDEAWYGY	10	22.3	4.21	692	Mid 400	0.22415	0.52337	0.9996	Both High
CIJOLEKF_01218_351_371	HFDEAWYGYARFNPIYKDHF	20	30.5	4.18	692	Mid 400	0.17258	0.53385	NA	Error
CIJOLEKF_01218_356_370	WYGYARFNPIYKDH	14	24.7	4.11	692	Mid 400	0.19877	0.45209	0.9929	AnOxPP only
CIJOLEKF_01218_356_373	WYGYARFNPIYKDHFGM	17	27.1	4.03	692	Mid 400	0.21803	0.48251	0.9827	AnOxPP only
CIJOLEKF_01218_351_357	HFDEAW	6	16.5	3.98	692	Mid 400	0.24972	0.4272	0.8651	AnOxPP only
CIJOLEKF_00090_86_89	WYH	3	18	6.6	47	Top 100	0.24838	0.6577	0.8564	Both High
CIJOLEKF_01874_194_199	WYLYH	5	22.4	6.46	47	Top 100	0.20918	0.66488	0.9928	Both High
CIJOLEKF_01905_891_896	YWWIH	5	21.6	6.19	47	Top 100	0.19556	0.64909	0.0128	AnOxPePred only
CIJOLEKF_01071_49_52	YWH	3	17	6.17	47	Top 100	0.23941	0.66308	0.949	Both High
CIJOLEKF_01759_156_159	WHY	3	17	6.17	47	Top 100	0.25613	0.64741	0.9702	Both High
CIJOLEKF_01522_84_86	WH	2	14.6	6.08	47	Top 100	0.28681	0.57958	0.3866	AnOxPePred only
CIJOLEKF_00090_86_90	WYHF	4	18.9	6.03	47	Top 100	0.23471	0.64217	0.9042	Both High
CIJOLEKF_00066_273_278	WMWFH	5	21.1	6.02	47	Top 100	0.21688	0.59892	0.0005	AnOxPePred only
CIJOLEKF_01074_143_148	WFYGH	5	20.9	5.95	47	Top 100	0.23171	0.63547	0.5416	Both High
CIJOLEKF_00819_436_440	FQWH	4	18.5	5.88	47	Top 100	0.26616	0.57616	0.0087	AnOxPePred only
CIJOLEKF_01907_176_183	DFPHWNW	7	21.1	4.99	552	Mid 400	0.29935	0.57736	0.6518	Both High
CIJOLEKF_01907_175_183	IDFPHWNW	8	21.1	4.6	552	Mid 400	0.28984	0.55556	0.4259	AnOxPePred only
CIJOLEKF_01907_176_184	DFPHWNWQ	8	20.1	4.31	552	Mid 400	0.31734	0.60027	0.491	AnOxPePred only
CIJOLEKF_01907_176_186	DFPHWNWQQF	10	22.5	4.26	552	Mid 400	0.28563	0.61246	0.0389	AnOxPePred only
CIJOLEKF_01907_175_184	IDFPHWNWQ	9	21.1	4.22	552	Mid 400	0.31014	0.57133	0.1818	AnOxPePred only
CIJOLEKF_01907_175_186	IDFPHWNWQQF	11	21.5	4.06	552	Mid 400	0.34257	0.61238	0.0085	AnOxPePred only
CIJOLEKF_01907_174_183	GIDFPHWNW	9	20.1	3.95	552	Mid 400	0.27864	0.53039	0.9316	Both High
CIJOLEKF_01907_176_185	DFPHWNWQQ	9	20.1	3.95	552	Mid 400	0.33882	0.616	0.1613	AnOxPePred only
CIJOLEKF_01907_175_185	IDFPHWNWQQ	10	21.1	3.9	552	Mid 400	0.33401	0.60497	0.0429	AnOxPePred only
CIJOLEKF_01907_173_183	EGIDFPHWNW	10	21.1	3.9	552	Mid 400	0.27331	0.52115	0.9405	Both High
CIJOLEKF_01229_136_141	YKFHW	5	19.9	5.6	18	Top 100	0.21082	0.53238	0.8973	Both High
CIJOLEKF_01497_304_309	FKWFH	5	19.9	5.6	18	Top 100	0.22148	0.50521	0.6526	Both High
CIJOLEKF_00229_39_46	YIYGFWH	7	22.8	5.5	18	Top 100	0.18312	0.57724	0.9935	Both High
CIJOLEKF_00002_277_286	FHTYWGDFH	9	25.3	5.34	18	Top 100	0.19586	0.61894	0.7702	Both High
CIJOLEKF_00329_41_46	WLYKH	5	19	5.29	18	Top 100	0.22546	0.56466	0.9886	Both High
CIJOLEKF_00208_106_111	YHKWF	5	18.9	5.26	18	Top 100	0.21283	0.58228	0.9434	Both High
CIJOLEKF_01497_304_310	FKWFHF	6	20.3	5.19	18	Top 100	0.24269	0.54267	0.7266	Both High
CIJOLEKF_00002_277_288	FHTYWGDFHSF	11	25.7	5.16	18	Top 100	0.20143	0.58795	0.5321	Both High
CIJOLEKF_01497_305_309	KWFH	4	16.5	5.13	18	Top 100	0.24607	0.51577	0.9343	Both High
CIJOLEKF_01319_427_432	WFTKH	5	18.5	5.12	18	Top 100	0.23783	0.4562	0.002	Both Low
CIJOLEKF_02001_62_67	HFTHW	5	17.5	4.78	922	Mid 400	0.28262	0.53857	0.0088	AnOxPePred only
CIJOLEKF_02001_62_68	HFTHWF	6	18.9	4.75	922	Mid 400	0.27717	0.59252	0.0058	AnOxPePred only
CIJOLEKF_02001_62_69	HFTHWFQ	7	19.9	4.63	922	Mid 400	0.29324	0.59591	0.0042	AnOxPePred only
CIJOLEKF_00819_432_440	PHTPFQWH	8	20.5	4.43	922	Mid 400	0.272	0.49428	0.9954	AnOxPP only
CIJOLEKF_00819_428_440	FVPKPHTPFQWH	12	23.9	4.39	922	Mid 400	0.26995	0.5433	0.9967	Both High
CIJOLEKF_00819_433_440	HTPFQWH	7	19	4.36	922	Mid 400	0.27635	0.48204	0.9877	AnOxPP only
CIJOLEKF_02001_61_68	THFTHWF	7	18.9	4.33	922	Mid 400	0.2716	0.5403	0.001	AnOxPePred only
CIJOLEKF_02001_61_67	THFTHW	6	17.5	4.3	922	Mid 400	0.27541	0.5264	0.0009	AnOxPePred only
CIJOLEKF_00819_436_443	FQWHEQM	7	18.5	4.21	922	Mid 400	0.25321	0.54689	0	AnOxPePred only
CIJOLEKF_00819_434_440	TPFQWH	6	17	4.14	922	Mid 400	0.2578	0.51801	0.9899	Both High
CIJOLEKF_01031_241_258	ISPYSFRHTFGAHMLLH	17	25.7	3.73	759	Bottom 500	0.26396	0.44148	0.9994	AnOxPP only
CIJOLEKF_01031_244_264	YSFRHTFGAHMLLHGMNFLY	20	28	3.68	759	Bottom 500	0.22818	0.49046	NA	Error
CIJOLEKF_01031_241_255	ISPYSFRHTFGAHM	14	22.2	3.52	759	Bottom 500	0.2132	0.47714	0.993	AnOxPP only
CIJOLEKF_01031_243_260	PYSFRHTFGAHMLLHGM	17	24.7	3.51	759	Bottom 500	0.25703	0.48828	0.9986	AnOxPP only
CIJOLEKF_01031_243_259	PYSFRHTFGAHMLLHG	16	23.7	3.46	759	Bottom 500	0.26091	0.48859	0.9981	AnOxPP only
CIJOLEKF_01031_243_262	PYSFRHTFGAHMLLHGMNF	19	26.1	3.46	759	Bottom 500	0.27659	0.5716	0.9987	Both High
CIJOLEKF_01031_240_258	EISPYSFRHTFGAHMLLH	18	24.7	3.34	759	Bottom 500	0.25066	0.44649	0.9994	AnOxPP only
CIJOLEKF_01031_243_263	PYSFRHTFGAHMLLHGMNFL	20	26.1	3.3	759	Bottom 500	0.22103	0.56434	NA	Error
CIJOLEKF_01031_240_254	EISPYSFRHTFGAH	14	21.2	3.29	759	Bottom 500	0.18684	0.46087	0.9987	AnOxPP only
CIJOLEKF_01031_244_260	YSFRHTFGAHMLLHGM	16	22.7	3.24	759	Bottom 500	0.28857	0.54481	0.9984	Both High
CIJOLEKF_00154_298_305	WYHFVMK	7	20.9	4.93	570	Top 100	0.21692	0.55003	0.008	AnOxPePred only
CIJOLEKF_00154_287_304	FPKHYEICANSWYHFVM	17	31.2	4.91	570	Top 100	0.20028	0.34772	0.0989	Both Low
CIJOLEKF_00154_284_301	FNIFPKHYEICANSWYH	17	31.2	4.91	570	Top 100	0.17298	0.50761	0.0006	AnOxPePred only
CIJOLEKF_00154_287_302	FPKHYEICANSWYHF	15	29.2	4.91	570	Top 100	0.22316	0.41181	0.9931	AnOxPP only
CIJOLEKF_00154_287_301	FPKHYEICANSWYH	14	27.8	4.84	570	Top 100	0.22209	0.41261	0.9908	AnOxPP only
CIJOLEKF_00154_286_301	IFPKHYEICANSWYH	15	28.8	4.82	570	Top 100	0.17887	0.45034	0.9907	AnOxPP only
CIJOLEKF_00154_298_307	WYHFVMKNF	9	23.3	4.81	570	Top 100	0.22475	0.47839	0.0004	Both Low
CIJOLEKF_00154_284_304	FNIFPKHYEICANSWYHFVM	20	33.6	4.8	570	Top 100	0.20703	0.41666	NA	Error
CIJOLEKF_00154_284_302	FNIFPKHYEICANSWYHF	18	31.6	4.79	570	Top 100	0.18723	0.45772	0.0006	Both Low
CIJOLEKF_01765_284_294	WAFYNYCKSH	10	24.3	4.72	570	Top 100	0.16959	0.58824	0.0075	AnOxPePred only
CIJOLEKF_01679_161_178	WWDWKRKIIAYVWTKDL	17	22.3	2.99	998	Bottom 500	0.14569	0.35527	0.0042	Both Low
CIJOLEKF_01679_161_179	WWDWKRKIIAYVWTKDLL	18	22.3	2.84	998	Bottom 500	0.1713	0.38307	0.0062	Both Low
CIJOLEKF_01679_160_177	KWWDWKRKIIAYVWTKD	17	21.3	2.78	998	Bottom 500	0.12219	0.29151	0.0049	Both Low
CIJOLEKF_01679_159_178	IKWWDWKRKIIAYVWTKDL	19	22.3	2.68	998	Bottom 500	0.1065	0.31352	0.0043	Both Low
CIJOLEKF_01679_161_180	WWDWKRKIIAYVWTKDLLN	19	22.3	2.68	998	Bottom 500	0.16455	0.37617	0.0004	Both Low
CIJOLEKF_01679_160_178	KWWDWKRKIIAYVWTKDL	18	21.3	2.63	998	Bottom 500	0.14344	0.3547	0.0045	Both Low
CIJOLEKF_01679_161_181	WWDWKRKIIAYVWTKDLLNK	20	22.3	2.54	998	Bottom 500	0.14917	0.41887	NA	Error
CIJOLEKF_01679_159_179	IKWWDWKRKIIAYVWTKDLL	20	22.3	2.54	998	Bottom 500	0.12313	0.38224	NA	Error
CIJOLEKF_01679_158_178	PIKWWDWKRKIIAYVWTKDL	20	22.3	2.54	998	Bottom 500	0.10907	0.32812	NA	Error
CIJOLEKF_01679_160_179	KWWDWKRKIIAYVWTKDLL	19	21.3	2.48	998	Bottom 500	0.13302	0.36309	0.0076	Both Low
CIJOLEKF_02383_113_131	YFGNFWEKYIYNNGKWEY	18	28.1	4.05	345	Bottom 500	0.14715	0.52472	0.9987	Both High
CIJOLEKF_02383_117_131	FWEKYIYNNGKWEY	14	24.3	4.02	345	Bottom 500	0.17301	0.49712	0.0111	Both Low
CIJOLEKF_02383_114_131	FGNFWEKYIYNNGKWEY	17	26.7	3.94	345	Bottom 500	0.15395	0.51769	0.0164	AnOxPePred only
CIJOLEKF_02383_112_131	TYFGNFWEKYIYNNGKWEY	19	28.1	3.87	345	Bottom 500	0.15114	0.51228	0.0129	AnOxPePred only
CIJOLEKF_02383_111_131	KTYFGNFWEKYIYNNGKWEY	20	28.1	3.7	345	Bottom 500	0.1398	0.51023	NA	Error
CIJOLEKF_02383_113_132	YFGNFWEKYIYNNGKWEYQ	19	27.1	3.66	345	Bottom 500	0.15519	0.52434	0.9974	Both High
CIJOLEKF_02383_117_132	FWEKYIYNNGKWEYQ	15	23.3	3.56	345	Bottom 500	0.18258	0.48635	0.0044	Both Low
CIJOLEKF_02383_116_131	NFWEKYIYNNGKWEY	15	23.3	3.56	345	Bottom 500	0.15693	0.52719	0.0092	AnOxPePred only
CIJOLEKF_02383_114_132	FGNFWEKYIYNNGKWEYQ	18	25.7	3.55	345	Bottom 500	0.18699	0.52928	0.0071	AnOxPePred only
CIJOLEKF_02383_118_131	WEKYIYNNGKWEY	13	21.4	3.53	345	Bottom 500	0.16968	0.47519	0.0998	Both Low
CIJOLEKF_02001_54_68	WAIENGATHFTHWF	14	23.5	3.83	290	Bottom 500	0.19715	0.44552	0.2925	Both Low
CIJOLEKF_02001_54_67	WAIENGATHFTHW	13	22.1	3.7	290	Bottom 500	0.19204	0.43635	0.3708	Both Low
CIJOLEKF_02001_54_69	WAIENGATHFTHWFQ	15	23.5	3.61	290	Bottom 500	0.2074	0.43469	0.1139	Both Low
CIJOLEKF_02001_51_68	VKNWAIENGATHFTHWF	17	24.5	3.47	290	Bottom 500	0.2009	0.44909	0.0006	Both Low
CIJOLEKF_02001_54_70	WAIENGATHFTHWFQP	16	23.5	3.42	290	Bottom 500	0.23547	0.47678	0.1896	Both Low
CIJOLEKF_02001_52_68	KNWAIENGATHFTHWF	16	23.5	3.42	290	Bottom 500	0.18118	0.41859	0.0004	Both Low
CIJOLEKF_02001_53_68	NWAIENGATHFTHWF	15	22.5	3.38	290	Bottom 500	0.18596	0.42432	0.0004	Both Low
CIJOLEKF_02001_51_67	VKNWAIENGATHFTHW	16	23.1	3.33	290	Bottom 500	0.19976	0.4338	0.0004	Both Low
CIJOLEKF_02001_51_69	VKNWAIENGATHFTHWFQ	18	24.5	3.3	290	Bottom 500	0.18018	0.43538	0.0013	Both Low
CIJOLEKF_02001_50_68	CVKNWAIENGATHFTHWF	18	24.5	3.3	290	Bottom 500	0.19523	0.46262	0.0004	Both Low
CIJOLEKF_01341_104_118	HFLFIYTYTKKFLW	14	25.1	4.2	596	Mid 400	0.17896	0.54076	0.9853	Both High
CIJOLEKF_01341_104_120	HFLFIYTYTKKFLWSF	16	26.5	4.08	596	Mid 400	0.15514	0.49666	0.9926	AnOxPP only
CIJOLEKF_01341_102_118	LSHFLFIYTYTKKFLW	16	26.1	4	596	Mid 400	0.18802	0.52685	0.9879	Both High
CIJOLEKF_01341_103_118	SHFLFIYTYTKKFLW	15	25.1	3.97	596	Mid 400	0.18947	0.52193	0.0003	AnOxPePred only
CIJOLEKF_01341_105_118	FLFIYTYTKKFLW	13	23.1	3.95	596	Mid 400	0.18622	0.54874	0.9868	Both High
CIJOLEKF_01341_102_120	LSHFLFIYTYTKKFLWSF	18	27.5	3.93	596	Mid 400	0.17423	0.57016	0.9939	Both High
CIJOLEKF_01341_103_120	SHFLFIYTYTKKFLWSF	17	26.5	3.9	596	Mid 400	0.18247	0.57875	0.0006	AnOxPePred only
CIJOLEKF_01341_104_121	HFLFIYTYTKKFLWSFK	17	26.5	3.9	596	Mid 400	0.13928	0.50187	0.9975	Both High
CIJOLEKF_01341_107_118	FIYTYTKKFLW	11	20.7	3.85	596	Mid 400	0.15826	0.45556	0.0008	Both Low
CIJOLEKF_01341_105_120	FLFIYTYTKKFLWSF	15	24.5	3.84	596	Mid 400	0.16096	0.50775	0.9933	Both High
CIJOLEKF_00475_127_144	YLPEYYKWNQWIFKKMY	17	27.2	4.05	889	Bottom 500	0.17321	0.46851	0.0054	Both Low
CIJOLEKF_00475_129_144	PEYYKWNQWIFKKMY	15	25.3	4.02	889	Bottom 500	0.15949	0.46999	0.003	Both Low
CIJOLEKF_00475_129_140	PEYYKWNQWIF	11	20.9	3.9	889	Bottom 500	0.17217	0.51601	0.0053	AnOxPePred only
CIJOLEKF_00475_127_140	YLPEYYKWNQWIF	13	22.8	3.87	889	Bottom 500	0.16166	0.60101	0.0303	AnOxPePred only
CIJOLEKF_00475_126_144	SYLPEYYKWNQWIFKKMY	18	27.2	3.86	889	Bottom 500	0.17612	0.47301	0.0044	Both Low
CIJOLEKF_00475_128_144	LPEYYKWNQWIFKKMY	16	25.3	3.82	889	Bottom 500	0.15846	0.47407	0.0071	Both Low
CIJOLEKF_00475_127_138	YLPEYYKWNQW	11	20.4	3.77	889	Bottom 500	0.17337	0.61222	0.2054	AnOxPePred only
CIJOLEKF_00475_124_144	IASYLPEYYKWNQWIFKKMY	20	28.2	3.72	889	Bottom 500	0.1469	0.57226	NA	Error
CIJOLEKF_00475_127_143	YLPEYYKWNQWIFKKM	16	24.8	3.71	889	Bottom 500	0.1738	0.4682	0.0001	Both Low
CIJOLEKF_00475_129_143	PEYYKWNQWIFKKM	14	22.9	3.69	889	Bottom 500	0.16186	0.46108	0	Both Low
CIJOLEKF_01744_332_346	WFFGSDYYKEYINH	14	27.1	4.67	884	Mid 400	0.15343	0.60477	0.5823	Both High
CIJOLEKF_01744_329_346	FLNWFFGSDYYKEYINH	17	29.5	4.55	884	Mid 400	0.19692	0.58018	0.9841	Both High
CIJOLEKF_01744_332_343	WFFGSDYYKEY	11	23.1	4.48	884	Mid 400	0.19367	0.58253	0.9819	Both High
CIJOLEKF_01744_332_347	WFFGSDYYKEYINHM	15	27.1	4.43	884	Mid 400	0.1591	0.60712	0.007	AnOxPePred only
CIJOLEKF_01744_329_347	FLNWFFGSDYYKEYINHM	18	29.5	4.35	884	Mid 400	0.16732	0.60454	0.3239	AnOxPePred only
CIJOLEKF_01744_329_343	FLNWFFGSDYYKEY	14	25.5	4.3	884	Mid 400	0.21943	0.55554	0.9981	Both High
CIJOLEKF_01744_329_340	FLNWFFGSDYY	11	22.1	4.22	884	Mid 400	0.21256	0.50956	0.9988	Both High
CIJOLEKF_01744_330_346	LNWFFGSDYYKEYINH	16	27.1	4.22	884	Mid 400	0.15629	0.60441	0.9885	Both High
CIJOLEKF_01744_331_346	NWFFGSDYYKEYINH	15	26.1	4.2	884	Mid 400	0.15748	0.59983	0.0002	AnOxPePred only
CIJOLEKF_01744_328_346	EFLNWFFGSDYYKEYINH	18	28.5	4.14	884	Mid 400	0.18627	0.5847	0.9874	Both High
CIJOLEKF_00916_40_56	FFREYPIHKFFFGSEW	16	28	4.42	660	Mid 400	0.18722	0.48673	0.946	AnOxPP only
CIJOLEKF_00916_47_56	HKFFFGSEW	9	21.3	4.27	660	Mid 400	0.23929	0.36434	0.5792	AnOxPP only
CIJOLEKF_00916_44_56	YPIHKFFFGSEW	12	23.2	4.21	660	Mid 400	0.19258	0.36733	0.9551	AnOxPP only
CIJOLEKF_00916_46_56	IHKFFFGSEW	10	22.3	4.21	660	Mid 400	0.23553	0.35379	0.6383	AnOxPP only
CIJOLEKF_00916_40_57	FFREYPIHKFFFGSEWI	17	27.5	4.11	660	Mid 400	0.18872	0.4793	0.923	AnOxPP only
CIJOLEKF_00916_41_56	FREYPIHKFFFGSEW	15	25.6	4.09	660	Mid 400	0.17878	0.4731	0.9499	AnOxPP only
CIJOLEKF_00916_38_56	MDFFREYPIHKFFFGSEW	18	28	4.03	660	Mid 400	0.27981	0.54504	0.0017	AnOxPePred only
CIJOLEKF_00916_40_52	FFREYPIHKFFF	12	22.4	4.01	660	Mid 400	0.27555	0.61218	0.9991	Both High
CIJOLEKF_00916_43_56	EYPIHKFFFGSEW	13	23.2	3.97	660	Mid 400	0.18664	0.41273	0.9539	AnOxPP only
CIJOLEKF_00916_40_58	FFREYPIHKFFFGSEWIS	18	27.5	3.93	660	Mid 400	0.19411	0.44834	0.9796	AnOxPP only
CIJOLEKF_01630_111_122	PWYQWPFEYRY	11	26.8	5.45	654	Top 100	0.18389	0.6401	0.9993	Both High
CIJOLEKF_01630_106_122	FFNNTPWYQWPFEYRY	16	31.6	5.21	654	Top 100	0.17928	0.71984	0.0188	AnOxPePred only
CIJOLEKF_01630_112_122	WYQWPFEYRY	10	25.3	4.98	654	Top 100	0.19839	0.56984	0.9913	Both High
CIJOLEKF_01630_106_120	FFNNTPWYQWPFEY	14	28.2	4.93	654	Top 100	0.21384	0.66023	0.0219	AnOxPePred only
CIJOLEKF_01630_107_122	FNNTPWYQWPFEYRY	15	29.2	4.91	654	Top 100	0.17123	0.70909	0.0347	AnOxPePred only
CIJOLEKF_01630_111_123	PWYQWPFEYRYK	12	25.8	4.87	654	Top 100	0.20238	0.56127	0.9993	Both High
CIJOLEKF_01630_110_122	TPWYQWPFEYRY	12	25.8	4.87	654	Top 100	0.19505	0.63314	0.9992	Both High
CIJOLEKF_01630_111_120	PWYQWPFEY	9	23.4	4.83	654	Top 100	0.19808	0.66939	0.9994	Both High
CIJOLEKF_01630_112_120	WYQWPFEY	8	21.9	4.82	654	Top 100	0.19927	0.61737	0.9445	Both High
CIJOLEKF_01630_106_123	FFNNTPWYQWPFEYRYK	17	30.6	4.78	654	Top 100	0.16144	0.72254	0.0245	AnOxPePred only
CIJOLEKF_01748_232_243	FWIGWFDHWGH	11	28.1	5.79	948	Top 100	0.1859	0.56384	0.0028	AnOxPePred only
CIJOLEKF_01748_236_243	WFDHWGH	7	23.1	5.59	948	Top 100	0.24889	0.60764	0.036	AnOxPePred only
CIJOLEKF_01748_232_241	FWIGWFDHW	9	25.1	5.29	948	Top 100	0.19812	0.5247	0.0005	AnOxPePred only
CIJOLEKF_01748_232_246	FWIGWFDHWGHEHI	14	29.6	5.26	948	Top 100	0.21368	0.65367	0.0001	AnOxPePred only
CIJOLEKF_01748_231_243	EFWIGWFDHWGH	12	27.1	5.19	948	Top 100	0.17769	0.57283	0.0037	AnOxPePred only
CIJOLEKF_01748_230_243	MEFWIGWFDHWGH	13	28.1	5.16	948	Top 100	0.19052	0.50585	0.0017	AnOxPePred only
CIJOLEKF_01748_229_243	VMEFWIGWFDHWGH	14	29.1	5.14	948	Top 100	0.18093	0.53806	0.0018	AnOxPePred only
CIJOLEKF_01748_233_243	WIGWFDHWGH	10	25.7	5.08	948	Top 100	0.19847	0.5717	0.0068	AnOxPePred only
CIJOLEKF_01748_233_241	WIGWFDHW	8	22.7	5.05	948	Top 100	0.20092	0.55975	0.0013	AnOxPePred only
CIJOLEKF_01748_232_247	FWIGWFDHWGHEHIT	15	29.6	5	948	Top 100	0.21316	0.66319	0.0011	AnOxPePred only
CIJOLEKF_00491_283_291	YFCWPWGH	8	25	5.7	937	Top 100	0.21991	0.62756	0.3292	AnOxPePred only
CIJOLEKF_00491_282_291	QYFCWPWGH	9	26	5.53	937	Top 100	0.19563	0.61184	0.0287	AnOxPePred only
CIJOLEKF_00491_284_291	FCWPWGH	7	22.6	5.44	937	Top 100	0.23793	0.62178	0.0262	AnOxPePred only
CIJOLEKF_00491_281_291	VQYFCWPWGH	10	27	5.42	937	Top 100	0.18504	0.63681	0.0995	AnOxPePred only
CIJOLEKF_00491_283_292	YFCWPWGHR	9	25	5.26	937	Top 100	0.20922	0.62264	0.8805	Both High
CIJOLEKF_00491_280_291	KVQYFCWPWGH	11	25	4.98	937	Top 100	0.1577	0.55677	0.245	AnOxPePred only
CIJOLEKF_00028_151_159	WGCMKHYF	8	22.4	4.96	937	Top 100	0.19955	0.55884	0.0005	AnOxPePred only
CIJOLEKF_01319_110_129	WHMGHGENPQNGFKYWYSH	19	33.4	4.95	937	Top 100	0.24229	0.51105	0.9794	Both High
CIJOLEKF_00491_283_293	YFCWPWGHRS	10	25	4.9	937	Top 100	0.21493	0.63864	0.027	AnOxPePred only
CIJOLEKF_00491_282_292	QYFCWPWGHR	10	25	4.9	937	Top 100	0.20471	0.60858	0.2524	AnOxPePred only
CIJOLEKF_00611_134_143	FKYYHFTRW	9	24.7	5.18	708	Mid 400	0.16852	0.57227	0.855	Both High
CIJOLEKF_00611_134_144	FKYYHFTRWN	10	23.7	4.57	708	Mid 400	0.17895	0.53082	0.528	Both High
CIJOLEKF_00611_133_143	RFKYYHFTRW	10	23.7	4.57	708	Mid 400	0.17019	0.57675	0.8525	Both High
CIJOLEKF_00611_135_143	KYYHFTRW	8	20.3	4.37	708	Mid 400	0.18821	0.50869	0.8626	Both High
CIJOLEKF_00611_132_143	NRFKYYHFTRW	11	20.7	3.85	708	Mid 400	0.17831	0.59432	0.0007	AnOxPePred only
CIJOLEKF_00611_134_145	FKYYHFTRWNR	11	20.7	3.85	708	Mid 400	0.17151	0.53234	0.8916	Both High
CIJOLEKF_00611_130_143	IQNRFKYYHFTRW	13	22.7	3.85	708	Mid 400	0.15661	0.55392	0.0006	AnOxPePred only
CIJOLEKF_00611_134_142	FKYYHFTR	8	18.1	3.75	708	Mid 400	0.17769	0.58125	0.992	Both High
CIJOLEKF_00611_134_149	FKYYHFTRWNRTNKY	15	24.1	3.74	708	Mid 400	0.17101	0.47401	0.0254	Both Low
CIJOLEKF_00611_135_144	KYYHFTRWN	9	19.3	3.73	708	Mid 400	0.18232	0.50519	0.5685	Both High
CIJOLEKF_01191_27_39	DPHMSEYFSSHW	12	21.9	3.88	450	Bottom 500	0.19764	0.46344	0.6662	AnOxPP only
CIJOLEKF_01191_26_39	GDPHMSEYFSSHW	13	21.9	3.66	450	Bottom 500	0.20281	0.46559	0.8245	AnOxPP only
CIJOLEKF_01191_24_39	PSGDPHMSEYFSSHW	15	22.9	3.47	450	Bottom 500	0.23446	0.43977	0.9087	AnOxPP only
CIJOLEKF_01191_25_39	SGDPHMSEYFSSHW	14	21.9	3.45	450	Bottom 500	0.20635	0.47208	0.8145	AnOxPP only
CIJOLEKF_01191_27_40	DPHMSEYFSSHWK	13	20.9	3.41	450	Bottom 500	0.19163	0.46239	0.9775	AnOxPP only
CIJOLEKF_01191_23_39	IPSGDPHMSEYFSSHW	16	22.9	3.29	450	Bottom 500	0.22364	0.46309	0.9212	AnOxPP only
CIJOLEKF_01191_27_45	DPHMSEYFSSHWKTREFI	18	24.3	3.26	450	Bottom 500	0.21169	0.4559	0.0004	Both Low
CIJOLEKF_01191_26_44	GDPHMSEYFSSHWKTREF	18	24.3	3.26	450	Bottom 500	0.20737	0.4742	0.101	Both Low
CIJOLEKF_01191_26_40	GDPHMSEYFSSHWK	14	20.9	3.22	450	Bottom 500	0.18565	0.46891	0.9904	AnOxPP only
CIJOLEKF_01191_27_44	DPHMSEYFSSHWKTREF	17	23.3	3.21	450	Bottom 500	0.20782	0.47365	0.0232	Both Low
CIJOLEKF_01378_53_70	LHYFNELYPDKPPIYFW	17	27.6	4.14	853	Bottom 500	0.22387	0.58417	0.9967	Both High
CIJOLEKF_01378_54_70	HYFNELYPDKPPIYFW	16	26.6	4.11	853	Bottom 500	0.19653	0.48883	0.9966	AnOxPP only
CIJOLEKF_01378_50_70	YMILHYFNELYPDKPPIYFW	20	30	4.08	853	Bottom 500	0.2311	0.63514	NA	Error
CIJOLEKF_01378_52_70	ILHYFNELYPDKPPIYFW	18	27.6	3.95	853	Bottom 500	0.2132	0.60212	0.9968	Both High
CIJOLEKF_01378_53_71	LHYFNELYPDKPPIYFWI	18	26.6	3.74	853	Bottom 500	0.18976	0.473	0.9947	AnOxPP only
CIJOLEKF_01378_54_71	HYFNELYPDKPPIYFWI	17	25.6	3.7	853	Bottom 500	0.19817	0.48208	0.9943	AnOxPP only
CIJOLEKF_01378_53_72	LHYFNELYPDKPPIYFWIL	19	26.6	3.56	853	Bottom 500	0.17646	0.48212	1	AnOxPP only
CIJOLEKF_01378_52_71	ILHYFNELYPDKPPIYFWI	19	26.6	3.56	853	Bottom 500	0.20866	0.60043	0.9949	Both High
CIJOLEKF_01378_54_72	HYFNELYPDKPPIYFWIL	18	25.6	3.53	853	Bottom 500	0.18246	0.46304	1	AnOxPP only
CIJOLEKF_01378_55_70	YFNELYPDKPPIYFW	15	23.1	3.52	853	Bottom 500	0.20313	0.49997	0.9967	AnOxPP only
CIJOLEKF_01578_430_434	WFHY	4	19.9	6.41	808	Top 100	0.25821	0.62816	0.7463	Both High
CIJOLEKF_01108_460_464	YWFH	4	19.9	6.41	808	Top 100	0.24233	0.6266	0.9573	Both High
CIJOLEKF_01578_430_436	WFHYIH	6	23.4	6.18	808	Top 100	0.25005	0.64961	0.002	AnOxPePred only
CIJOLEKF_00634_302_306	HWFY	4	18.9	6.03	808	Top 100	0.25078	0.60151	0.2615	AnOxPePred only
CIJOLEKF_01812_44_47	WFH	3	16.5	5.96	808	Top 100	0.27496	0.56573	0.0965	AnOxPePred only
CIJOLEKF_00229_43_46	FWH	3	16.5	5.96	808	Top 100	0.27691	0.57577	0.0926	AnOxPePred only
CIJOLEKF_02301_314_318	HWYF	4	17.9	5.66	808	Top 100	0.23759	0.62012	0.3015	AnOxPePred only
CIJOLEKF_01673_147_151	FFHW	4	17.9	5.66	808	Top 100	0.28204	0.57367	0.1735	AnOxPePred only
CIJOLEKF_01673_147_154	FFHWGFH	7	23.3	5.65	808	Top 100	0.28249	0.64811	0.7057	Both High
CIJOLEKF_01578_429_434	IWFHY	5	19.9	5.6	808	Top 100	0.25186	0.59377	0.1106	AnOxPePred only
CIJOLEKF_00493_115_128	FFYYRFKNFKIHH	13	27.9	5.11	679	Top 100	0.17994	0.41773	0.0016	Both Low
CIJOLEKF_00493_115_134	FFYYRFKNFKIHHMIPSWF	19	33.9	5.06	679	Top 100	0.23688	0.48697	0.0009	Both Low
CIJOLEKF_00493_115_133	FFYYRFKNFKIHHMIPSW	18	32.5	4.98	679	Top 100	0.22959	0.46435	0.0008	Both Low
CIJOLEKF_00493_111_128	FCALFFYYRFKNFKIHH	17	31.3	4.93	679	Top 100	0.17495	0.59796	0.0002	AnOxPePred only
CIJOLEKF_00493_115_129	FFYYRFKNFKIHHM	14	27.9	4.86	679	Top 100	0.20346	0.39179	0	Both Low
CIJOLEKF_00493_114_128	LFFYYRFKNFKIHH	14	27.9	4.86	679	Top 100	0.18264	0.4254	0.9948	AnOxPP only
CIJOLEKF_00493_114_134	LFFYYRFKNFKIHHMIPSWF	20	33.9	4.86	679	Top 100	0.22638	0.47399	NA	Error
CIJOLEKF_00493_115_135	FFYYRFKNFKIHHMIPSWFV	20	33.9	4.86	679	Top 100	0.21054	0.50879	NA	Error
CIJOLEKF_00493_114_133	LFFYYRFKNFKIHHMIPSW	19	32.5	4.77	679	Top 100	0.22919	0.39542	0.8077	AnOxPP only
CIJOLEKF_00493_111_129	FCALFFYYRFKNFKIHHM	18	31.3	4.72	679	Top 100	0.16896	0.53718	0	AnOxPePred only
CIJOLEKF_00066_271_278	EQWMWFH	7	22.1	5.29	872	Top 100	0.22136	0.56874	0.0002	AnOxPePred only
CIJOLEKF_00066_269_278	YPEQWMWFH	9	25	5.26	872	Top 100	0.18786	0.55369	0.7965	Both High
CIJOLEKF_00066_269_281	YPEQWMWFHDRW	12	26.6	5.07	872	Top 100	0.17053	0.56813	0.5601	Both High
CIJOLEKF_00066_268_278	QYPEQWMWFH	10	25	4.9	872	Top 100	0.18375	0.53937	0.2395	AnOxPePred only
CIJOLEKF_00066_269_284	YPEQWMWFHDRWKLY	15	29	4.86	872	Top 100	0.2156	0.51138	0.9957	Both High
CIJOLEKF_00066_268_281	QYPEQWMWFHDRW	13	26.6	4.8	872	Top 100	0.18628	0.56602	0.0984	AnOxPePred only
CIJOLEKF_00066_273_288	WMWFHDRWKLYKKLY	15	28.5	4.75	872	Top 100	0.18004	0.51507	0.0059	AnOxPePred only
CIJOLEKF_00066_272_284	QWMWFHDRWKLY	12	25.1	4.69	872	Top 100	0.22102	0.56355	0.0031	AnOxPePred only
CIJOLEKF_00066_273_285	WMWFHDRWKLYK	12	25.1	4.69	872	Top 100	0.19657	0.55263	0.0063	AnOxPePred only
CIJOLEKF_00066_268_284	QYPEQWMWFHDRWKLY	16	29	4.64	872	Top 100	0.21255	0.51042	0.5453	Both High
CIJOLEKF_01357_433_451	HYPNDHKWYDLCDEYGLY	18	26.7	3.76	185	Bottom 500	0.1668	0.43763	0.9998	AnOxPP only
CIJOLEKF_01357_432_451	SHYPNDHKWYDLCDEYGLY	19	26.7	3.58	185	Bottom 500	0.17761	0.51565	0.9998	Both High
CIJOLEKF_01357_433_452	HYPNDHKWYDLCDEYGLYV	19	26.7	3.58	185	Bottom 500	0.15486	0.44054	0.997	AnOxPP only
CIJOLEKF_01357_432_452	SHYPNDHKWYDLCDEYGLYV	20	26.7	3.42	185	Bottom 500	0.1531	0.44375	NA	Error
CIJOLEKF_01357_431_451	SSHYPNDHKWYDLCDEYGLY	20	26.7	3.42	185	Bottom 500	0.17549	0.51962	NA	Error
CIJOLEKF_01357_433_453	HYPNDHKWYDLCDEYGLYVL	20	26.7	3.42	185	Bottom 500	0.14732	0.42892	NA	Error
CIJOLEKF_01357_438_451	HKWYDLCDEYGLY	13	20.8	3.39	185	Bottom 500	0.18181	0.45502	0.9998	AnOxPP only
CIJOLEKF_01357_433_450	HYPNDHKWYDLCDEYGL	17	22.8	3.1	185	Bottom 500	0.17192	0.51501	1	Both High
CIJOLEKF_01357_440_451	WYDLCDEYGLY	11	17.8	3.09	185	Bottom 500	0.20655	0.4684	0.9998	AnOxPP only
CIJOLEKF_01357_438_452	HKWYDLCDEYGLYV	14	20.3	3.08	185	Bottom 500	0.18575	0.43805	0.997	AnOxPP only
CIJOLEKF_00637_284_304	IYSYFYFCHRYLRYSLYLFH	20	37.1	5.5	5	Top 100	0.17151	0.61437	NA	Error
CIJOLEKF_00637_287_293	YFYFCH	6	21.1	5.45	5	Top 100	0.2061	0.60267	0.8227	Both High
CIJOLEKF_00637_285_304	YSYFYFCHRYLRYSLYLFH	19	35.6	5.41	5	Top 100	0.18384	0.59472	0.9979	Both High
CIJOLEKF_00637_287_304	YFYFCHRYLRYSLYLFH	17	33.2	5.34	5	Top 100	0.20584	0.56095	0.9979	Both High
CIJOLEKF_00637_288_304	FYFCHRYLRYSLYLFH	16	31.8	5.26	5	Top 100	0.20267	0.51066	0.0006	AnOxPePred only
CIJOLEKF_00637_284_293	IYSYFYFCH	9	24.5	5.13	5	Top 100	0.17022	0.5906	0.6213	Both High
CIJOLEKF_00637_286_304	SYFYFCHRYLRYSLYLFH	18	33.2	5.12	5	Top 100	0.20916	0.5659	0.995	Both High
CIJOLEKF_00637_285_293	YSYFYFCH	8	22.5	4.99	5	Top 100	0.18297	0.57853	0.6461	Both High
CIJOLEKF_00637_279_293	FFKVGIYSYFYFCH	14	28.3	4.96	5	Top 100	0.16633	0.62122	0.415	AnOxPePred only
CIJOLEKF_00637_285_305	YSYFYFCHRYLRYSLYLFHI	20	34.1	4.9	5	Top 100	0.19299	0.56831	NA	Error
CIJOLEKF_00007_411_427	FHMDHIFPKSKFNKKY	16	24.6	3.66	294	Bottom 500	0.25382	0.38384	0.0051	Both Low
CIJOLEKF_00007_411_423	FHMDHIFPKSKF	12	20.2	3.46	294	Bottom 500	0.29844	0.46055	0.0013	Both Low
CIJOLEKF_00007_411_428	FHMDHIFPKSKFNKKYL	17	24.1	3.38	294	Bottom 500	0.24615	0.38457	0.0055	Both Low
CIJOLEKF_00007_411_431	FHMDHIFPKSKFNKKYLDTF	20	26.5	3.38	294	Bottom 500	0.24827	0.30859	NA	Error
CIJOLEKF_00007_411_420	FHMDHIFPK	9	17.8	3.33	294	Bottom 500	0.25614	0.52269	0.0135	AnOxPePred only
CIJOLEKF_00007_401_419	LYPNLDYRNNFHMDHIFP	18	24.6	3.32	294	Bottom 500	0.20394	0.41591	0.0089	Both Low
CIJOLEKF_00007_410_427	NFHMDHIFPKSKFNKKY	17	23.6	3.27	294	Bottom 500	0.24542	0.39876	0.0049	Both Low
CIJOLEKF_00007_411_424	FHMDHIFPKSKFN	13	20.2	3.24	294	Bottom 500	0.2827	0.45377	0.0009	Both Low
CIJOLEKF_00007_411_429	FHMDHIFPKSKFNKKYLD	18	24.1	3.21	294	Bottom 500	0.2419	0.30165	0.0055	Both Low
CIJOLEKF_00007_402_419	YPNLDYRNNFHMDHIFP	17	23.1	3.17	294	Bottom 500	0.21285	0.42452	0.0027	Both Low
CIJOLEKF_01997_107_127	PWWGAGYYGGLYGGYYGTTW	20	30.3	4.14	283	Bottom 500	0.15809	0.63485	NA	Error
CIJOLEKF_01997_107_123	PWWGAGYYGGLYGGYY	16	26.7	4.13	283	Bottom 500	0.13327	0.66926	0.9998	Both High
CIJOLEKF_01997_108_127	WWGAGYYGGLYGGYYGTTW	19	28.8	4.01	283	Bottom 500	0.1542	0.61983	0.9827	Both High
CIJOLEKF_01997_107_115	PWWGAGYY	8	19	4	283	Bottom 500	0.20728	0.62942	0.9997	Both High
CIJOLEKF_01997_108_123	WWGAGYYGGLYGGYY	15	25.2	4	283	Bottom 500	0.13782	0.66512	0.9998	Both High
CIJOLEKF_01997_107_119	PWWGAGYYGGLY	12	21.9	3.88	283	Bottom 500	0.16815	0.67372	0.9998	Both High
CIJOLEKF_01997_107_122	PWWGAGYYGGLYGGY	15	24.3	3.79	283	Bottom 500	0.14387	0.67747	0.9998	Both High
CIJOLEKF_01997_107_124	PWWGAGYYGGLYGGYYG	17	25.7	3.73	283	Bottom 500	0.13403	0.68342	0.9945	Both High
CIJOLEKF_01997_106_123	NPWWGAGYYGGLYGGYY	17	25.7	3.73	283	Bottom 500	0.1379	0.67056	0.9998	Both High
CIJOLEKF_01997_108_119	WWGAGYYGGLY	11	19.9	3.64	283	Bottom 500	0.16328	0.67343	0.9998	Both High
CIJOLEKF_01376_210_221	LHHMIYPLFWY	11	25.8	5.18	982	Mid 400	0.22602	0.58347	0.9998	Both High
CIJOLEKF_01376_211_221	HHMIYPLFWY	10	25.3	4.98	982	Mid 400	0.22374	0.56611	0.0298	AnOxPePred only
CIJOLEKF_01376_210_222	LHHMIYPLFWYT	12	25.8	4.87	982	Mid 400	0.21605	0.58307	0.9979	Both High
CIJOLEKF_01376_211_222	HHMIYPLFWYT	11	24.3	4.79	982	Mid 400	0.21295	0.57052	0.0089	AnOxPePred only
CIJOLEKF_01376_209_221	GLHHMIYPLFWY	12	24.8	4.61	982	Mid 400	0.21784	0.59284	0.9998	Both High
CIJOLEKF_01376_208_221	IGLHHMIYPLFWY	13	25.8	4.6	982	Mid 400	0.22109	0.60743	0.9998	Both High
CIJOLEKF_01376_210_223	LHHMIYPLFWYTE	13	25.8	4.6	982	Mid 400	0.2093	0.59817	0.9988	Both High
CIJOLEKF_01376_212_221	HMIYPLFWY	9	22.3	4.54	982	Mid 400	0.22181	0.56701	0.0098	AnOxPePred only
CIJOLEKF_01376_211_223	HHMIYPLFWYTE	12	24.3	4.49	982	Mid 400	0.1999	0.54463	0.0497	AnOxPePred only
CIJOLEKF_01376_210_224	LHHMIYPLFWYTEL	14	25.8	4.37	982	Mid 400	0.21296	0.53495	0.9999	Both High
CIJOLEKF_01375_90_101	FMWYASYIIWM	11	21.4	4.03	915	Mid 400	0.16397	0.5071	0	AnOxPePred only
CIJOLEKF_02185_91_102	FMWYASYVIWM	11	21.4	4.03	915	Mid 400	0.16238	0.53126	0	AnOxPePred only
CIJOLEKF_02185_91_101	FMWYASYVIW	10	21.4	3.98	915	Mid 400	0.15896	0.52289	0.0002	AnOxPePred only
CIJOLEKF_01311_91_101	FMWYASYIIW	10	21.4	3.98	915	Mid 400	0.16052	0.49865	0.0002	Both Low
CIJOLEKF_01311_87_101	FITTFMWYASYIIW	14	23.8	3.9	915	Mid 400	0.17394	0.59373	0.0002	AnOxPePred only
CIJOLEKF_02185_87_101	FIGTFMWYASYVIW	14	23.8	3.9	915	Mid 400	0.16199	0.62442	0.0002	AnOxPePred only
CIJOLEKF_01375_86_97	FITTFMWYASY	11	20.7	3.85	915	Mid 400	0.19343	0.49274	0.0134	Both Low
CIJOLEKF_01375_82_94	IKYAFITTFMWY	12	21.7	3.83	915	Mid 400	0.18375	0.37409	0.0235	Both Low
CIJOLEKF_01311_84_101	KYAFITTFMWYASYIIW	17	26.2	3.83	915	Mid 400	0.16646	0.48968	0.0003	Both Low
CIJOLEKF_01311_85_101	YAFITTFMWYASYIIW	16	25.2	3.8	915	Mid 400	0.16763	0.57388	0.0003	AnOxPePred only
CIJOLEKF_01962_57_71	FLYPYSAWKDSFIH	14	26.2	4.46	648	Mid 400	0.18056	0.46411	0.9691	AnOxPP only
CIJOLEKF_01962_58_71	LYPYSAWKDSFIH	13	23.8	4.12	648	Mid 400	0.17731	0.44216	0.9774	AnOxPP only
CIJOLEKF_01962_64_71	WKDSFIH	7	18	4.06	648	Mid 400	0.20213	0.32216	0.0002	Both Low
CIJOLEKF_01962_56_71	TFLYPYSAWKDSFIH	15	25.2	4	648	Mid 400	0.19058	0.50638	0.9584	Both High
CIJOLEKF_01962_59_71	YPYSAWKDSFIH	12	22.3	3.99	648	Mid 400	0.15714	0.3553	0.9491	AnOxPP only
CIJOLEKF_01962_57_74	FLYPYSAWKDSFIHSAF	17	26.6	3.92	648	Mid 400	0.15869	0.3983	0.9975	AnOxPP only
CIJOLEKF_01962_54_71	VSTFLYPYSAWKDSFIH	17	26.2	3.83	648	Mid 400	0.20145	0.56551	0.9623	Both High
CIJOLEKF_01962_55_71	STFLYPYSAWKDSFIH	16	25.2	3.8	648	Mid 400	0.19386	0.51449	0.9586	Both High
CIJOLEKF_01962_60_71	PYSAWKDSFIH	11	20.4	3.77	648	Mid 400	0.16195	0.35021	0.9555	AnOxPP only
CIJOLEKF_01962_57_72	FLYPYSAWKDSFIHS	15	24.2	3.77	648	Mid 400	0.1783	0.47853	0.8836	AnOxPP only
CIJOLEKF_01562_720_724	YYYH	4	17.2	5.39	176	Top 100	0.20479	0.725	0.992	Both High
CIJOLEKF_01345_82_94	YHYYMYNNFFNH	12	27.4	5.27	176	Top 100	0.17803	0.54264	0.1825	AnOxPePred only
CIJOLEKF_01562_719_724	VYYYH	5	18.7	5.19	176	Top 100	0.18794	0.70176	0.9933	Both High
CIJOLEKF_01300_156_160	HYYY	4	16.2	5.02	176	Top 100	0.2121	0.70302	0.9991	Both High
CIJOLEKF_01345_81_94	SYHYYMYNNFFNH	13	27.4	4.99	176	Top 100	0.1857	0.59494	0.0024	AnOxPePred only
CIJOLEKF_01345_82_95	YHYYMYNNFFNHI	13	26.9	4.87	176	Top 100	0.17124	0.54951	0.001	AnOxPePred only
CIJOLEKF_01345_83_94	HYYMYNNFFNH	11	24.5	4.84	176	Top 100	0.18329	0.53812	0.0004	AnOxPePred only
CIJOLEKF_01345_82_86	YHYY	4	15.7	4.83	176	Top 100	0.21998	0.70516	0.9992	Both High
CIJOLEKF_01345_82_88	YHYYMY	6	19.1	4.81	176	Top 100	0.18702	0.70452	0.9982	Both High
CIJOLEKF_01345_82_92	YHYYMYNNFF	10	24.4	4.75	176	Top 100	0.19596	0.60851	0.7533	Both High
CIJOLEKF_00698_49_60	WDWYFYYPSFM	11	27.7	5.68	356	Top 100	0.19507	0.72631	0.0002	AnOxPePred only
CIJOLEKF_01264_61_69	FQFPFYWY	8	23.6	5.3	356	Top 100	0.2276	0.59953	0.9996	Both High
CIJOLEKF_00698_49_57	WDWYFYYP	8	23.3	5.22	356	Top 100	0.19028	0.71361	0.0242	AnOxPePred only
CIJOLEKF_00698_49_66	WDWYFYYPSFMKMAYSY	17	32.5	5.19	356	Top 100	0.18141	0.58263	0.0077	AnOxPePred only
CIJOLEKF_00698_46_60	FIGWDWYFYYPSFM	14	29.1	5.14	356	Top 100	0.18791	0.7411	0.0007	AnOxPePred only
CIJOLEKF_00698_46_61	FIGWDWYFYYPSFMK	15	30.1	5.11	356	Top 100	0.17365	0.74015	0.0114	AnOxPePred only
CIJOLEKF_00698_49_64	WDWYFYYPSFMKMAY	15	30.1	5.11	356	Top 100	0.17749	0.63764	0.0052	AnOxPePred only
CIJOLEKF_00698_48_60	GWDWYFYYPSFM	12	26.7	5.09	356	Top 100	0.18804	0.73302	0.8594	Both High
CIJOLEKF_00698_49_61	WDWYFYYPSFMK	12	26.7	5.09	356	Top 100	0.17706	0.68973	0.0069	AnOxPePred only
CIJOLEKF_00698_49_59	WDWYFYYPSF	10	25.7	5.08	356	Top 100	0.19122	0.71933	0.0479	AnOxPePred only
CIJOLEKF_01301_130_140	FSSYWHRHYW	10	29.9	6.17	272	Top 100	0.20981	0.67492	0.4286	AnOxPePred only
CIJOLEKF_01301_134_140	WHRHYW	6	23.1	6.08	272	Top 100	0.22419	0.66703	0.581	Both High
CIJOLEKF_01301_133_140	YWHRHYW	7	24	5.86	272	Top 100	0.21446	0.68143	0.9287	Both High
CIJOLEKF_01301_130_141	FSSYWHRHYWQ	11	27.9	5.73	272	Top 100	0.22322	0.68282	0.1056	AnOxPePred only
CIJOLEKF_01301_132_140	SYWHRHYW	8	25	5.7	272	Top 100	0.21889	0.66277	0.7186	Both High
CIJOLEKF_01301_129_140	RFSSYWHRHYW	11	26.9	5.47	272	Top 100	0.2012	0.66319	0.0958	AnOxPePred only
CIJOLEKF_01301_133_141	YWHRHYWQ	8	24	5.41	272	Top 100	0.21992	0.67521	0.7693	Both High
CIJOLEKF_01301_130_142	FSSYWHRHYWQS	12	27.9	5.4	272	Top 100	0.23213	0.68792	0.0055	AnOxPePred only
CIJOLEKF_01301_127_140	ISRFSSYWHRHYW	13	28.9	5.35	272	Top 100	0.20832	0.5829	0.2517	AnOxPePred only
CIJOLEKF_01301_131_140	SSYWHRHYW	9	25	5.26	272	Top 100	0.21373	0.65197	0.503	Both High
CIJOLEKF_01478_53_62	WLYGDHYKW	9	24.5	5.13	603	Mid 400	0.20517	0.61821	0.9786	Both High
CIJOLEKF_00592_87_99	HWLWNGYIKRYH	12	26	4.92	603	Mid 400	0.17265	0.56545	0.0012	AnOxPePred only
CIJOLEKF_01478_52_62	IWLYGDHYKW	10	25	4.9	603	Mid 400	0.20207	0.60701	0.964	Both High
CIJOLEKF_01624_103_115	WIYDSWHGKKYY	12	25.4	4.77	603	Mid 400	0.23479	0.59391	0.0243	AnOxPePred only
CIJOLEKF_00592_82_99	VYGVDHWLWNGYIKRYH	17	30.4	4.74	603	Mid 400	0.20387	0.65484	0.9971	Both High
CIJOLEKF_00592_83_99	YGVDHWLWNGYIKRYH	16	29.4	4.73	603	Mid 400	0.21949	0.64793	0.9969	Both High
CIJOLEKF_00592_85_99	VDHWLWNGYIKRYH	14	27	4.65	603	Mid 400	0.1883	0.60482	0.0008	AnOxPePred only
CIJOLEKF_00592_86_99	DHWLWNGYIKRYH	13	26	4.65	603	Mid 400	0.19855	0.5738	0.0006	AnOxPePred only
CIJOLEKF_01478_53_60	WLYGDHY	7	19.9	4.63	603	Mid 400	0.20987	0.61793	0.9994	Both High
CIJOLEKF_01487_60_71	IHHNIYDSWGW	11	23.6	4.61	603	Mid 400	0.17881	0.40549	0.0463	Both Low
CIJOLEKF_01905_208_218	HYFFYEFIFF	10	25.3	4.98	497	Mid 400	0.19741	0.53336	0.9771	Both High
CIJOLEKF_01905_208_215	HYFFYEF	7	20.5	4.81	497	Mid 400	0.22082	0.59013	0.9884	Both High
CIJOLEKF_01905_207_215	IHYFFYEF	8	21.5	4.71	497	Mid 400	0.21282	0.56804	0.9895	Both High
CIJOLEKF_01905_208_217	HYFFYEFIF	9	22.9	4.7	497	Mid 400	0.21792	0.55285	0.9717	Both High
CIJOLEKF_01905_207_217	IHYFFYEFIF	10	23.9	4.62	497	Mid 400	0.21431	0.54151	0.9786	Both High
CIJOLEKF_01905_207_218	IHYFFYEFIFF	11	23.3	4.53	497	Mid 400	0.2209	0.54902	0.9849	Both High
CIJOLEKF_00156_52_60	FRHFFPTW	8	20.8	4.51	497	Mid 400	0.26289	0.4661	0.969	AnOxPP only
CIJOLEKF_01905_208_214	HYFFYE	6	18.1	4.49	497	Mid 400	0.22436	0.57762	0.996	Both High
CIJOLEKF_00156_52_65	FRHFFPTWVVYSF	13	25.1	4.43	497	Mid 400	0.22848	0.58396	0.9919	Both High
CIJOLEKF_01905_208_216	HYFFYEFI	8	20.5	4.43	497	Mid 400	0.21274	0.53656	0.8733	Both High
CIJOLEKF_02151_314_325	FMWIYWGLCFY	11	25.3	5.05	841	Mid 400	0.17569	0.67899	0.0024	AnOxPePred only
CIJOLEKF_02151_314_330	FMWIYWGLCFYQLRLY	16	29.2	4.68	841	Mid 400	0.21275	0.561	0.0058	AnOxPePred only
CIJOLEKF_02151_305_325	LYYFIELIEFMWIYWGLCFY	20	33	4.68	841	Mid 400	0.18038	0.47856	NA	Error
CIJOLEKF_02151_306_325	YYFIELIEFMWIYWGLCFY	19	32	4.67	841	Mid 400	0.18895	0.49121	0.9995	AnOxPP only
CIJOLEKF_02151_316_330	WIYWGLCFYQLRLY	14	26.8	4.6	841	Mid 400	0.19732	0.56998	0.009	AnOxPePred only
CIJOLEKF_02151_314_326	FMWIYWGLCFYQ	12	24.3	4.49	841	Mid 400	0.19555	0.65729	0.0012	AnOxPePred only
CIJOLEKF_02151_313_325	EFMWIYWGLCFY	12	24.3	4.49	841	Mid 400	0.16796	0.68653	0.0022	AnOxPePred only
CIJOLEKF_02151_313_330	EFMWIYWGLCFYQLRLY	17	29.2	4.48	841	Mid 400	0.17347	0.63213	0.0056	AnOxPePred only
CIJOLEKF_02151_314_331	FMWIYWGLCFYQLRLYT	17	29.2	4.48	841	Mid 400	0.21407	0.55944	0.0035	AnOxPePred only
CIJOLEKF_02151_312_325	IEFMWIYWGLCFY	13	25.3	4.48	841	Mid 400	0.1615	0.67455	0.0023	AnOxPePred only
CIJOLEKF_01691_207_220	KPFFIWMNFWGPH	13	24.9	4.38	221	Mid 400	0.22198	0.51224	0.9736	Both High
CIJOLEKF_01587_394_413	WPWMNLFFKEDTDKYKFSH	19	29.8	4.22	221	Mid 400	0.18651	0.37443	0.0103	Both Low
CIJOLEKF_01691_206_220	NKPFFIWMNFWGPH	14	24.9	4.16	221	Mid 400	0.21335	0.50072	0.0659	AnOxPePred only
CIJOLEKF_01587_391_402	FFTWPWMNLFF	11	21.8	4.14	221	Mid 400	0.24113	0.62598	0.0005	AnOxPePred only
CIJOLEKF_01587_391_403	FFTWPWMNLFFK	12	22.8	4.11	221	Mid 400	0.24296	0.58435	0.0056	AnOxPePred only
CIJOLEKF_01587_391_409	FFTWPWMNLFFKEDTDKY	18	28.2	4.07	221	Mid 400	0.24298	0.46112	0.0032	Both Low
CIJOLEKF_01587_391_411	FFTWPWMNLFFKEDTDKYKF	20	29.6	4	221	Mid 400	0.24794	0.42193	NA	Error
CIJOLEKF_01691_205_220	ENKPFFIWMNFWGPH	15	24.9	3.93	221	Mid 400	0.22318	0.50882	0.9113	Both High
CIJOLEKF_01587_391_404	FFTWPWMNLFFKE	13	22.8	3.87	221	Mid 400	0.23536	0.59996	0.0029	AnOxPePred only
CIJOLEKF_01587_393_413	TWPWMNLFFKEDTDKYKFSH	20	28.8	3.84	221	Mid 400	0.18379	0.38159	NA	Error
CIJOLEKF_00306_617_631	LYRTDEFDFWRLFY	14	22.1	3.5	546	Bottom 500	0.25085	0.44499	0.9995	AnOxPP only
CIJOLEKF_00306_618_631	YRTDEFDFWRLFY	13	21.1	3.46	546	Bottom 500	0.24751	0.43758	0.0073	Both Low
CIJOLEKF_00306_620_631	TDEFDFWRLFY	11	18.7	3.33	546	Bottom 500	0.26215	0.46974	0.0117	Both Low
CIJOLEKF_00306_616_631	PLYRTDEFDFWRLFY	15	22.1	3.29	546	Bottom 500	0.22123	0.37503	0.9997	AnOxPP only
CIJOLEKF_00306_621_631	DEFDFWRLFY	10	18.7	3.28	546	Bottom 500	0.23645	0.49106	0.0584	Both Low
CIJOLEKF_00306_617_634	LYRTDEFDFWRLFYTGF	17	23.5	3.25	546	Bottom 500	0.23799	0.51848	0.9985	Both High
CIJOLEKF_00306_614_631	YEPLYRTDEFDFWRLFY	17	23.5	3.25	546	Bottom 500	0.18321	0.32766	0.9997	AnOxPP only
CIJOLEKF_00306_621_634	DEFDFWRLFYTGF	13	20.1	3.22	546	Bottom 500	0.2093	0.48222	0.0088	Both Low
CIJOLEKF_00306_618_634	YRTDEFDFWRLFYTGF	16	22.5	3.2	546	Bottom 500	0.22441	0.49111	0.0023	Both Low
CIJOLEKF_00306_614_627	YEPLYRTDEFDFW	13	19.7	3.12	546	Bottom 500	0.1611	0.43486	0.7958	AnOxPP only
CIJOLEKF_01879_348_364	YFDYWFSPKGYELYNW	16	28.1	4.44	896	Mid 400	0.21193	0.57069	0.9727	Both High
CIJOLEKF_01879_349_364	FDYWFSPKGYELYNW	15	26.7	4.34	896	Mid 400	0.2158	0.56424	0.9707	Both High
CIJOLEKF_01879_346_364	VKYFDYWFSPKGYELYNW	18	29.1	4.26	896	Mid 400	0.20646	0.51487	0.9727	Both High
CIJOLEKF_01879_347_364	KYFDYWFSPKGYELYNW	17	28.1	4.24	896	Mid 400	0.22645	0.49731	0.9723	AnOxPP only
CIJOLEKF_01282_565_580	LYNFLNWDFKNDWIW	15	26	4.18	896	Mid 400	0.18124	0.42968	0.0021	Both Low
CIJOLEKF_02391_23_42	FTFKFTLNYDDWFKFKTYF	19	29.3	4.11	896	Mid 400	0.20195	0.56336	0.0005	AnOxPePred only
CIJOLEKF_01879_345_364	LVKYFDYWFSPKGYELYNW	19	29.1	4.07	896	Mid 400	0.20024	0.52196	0.9735	Both High
CIJOLEKF_01282_566_580	YNFLNWDFKNDWIW	14	24.5	4.06	896	Mid 400	0.18575	0.38762	0.0002	Both Low
CIJOLEKF_01282_560_580	YFKELLYNFLNWDFKNDWIW	20	29.8	4.04	896	Mid 400	0.20957	0.43761	NA	Error
CIJOLEKF_02391_23_41	FTFKFTLNYDDWFKFKTY	18	27.9	4.01	896	Mid 400	0.1955	0.54191	0.0027	AnOxPePred only
CIJOLEKF_00002_45_56	FGRCHHGWLYY	11	26.8	5.45	766	Top 100	0.25277	0.67489	0.0592	AnOxPePred only
CIJOLEKF_00002_45_57	FGRCHHGWLYYP	12	26.8	5.12	766	Top 100	0.26742	0.69294	0.2163	AnOxPePred only
CIJOLEKF_00002_45_63	FGRCHHGWLYYPSKKHPH	18	32.8	5.04	766	Top 100	0.24146	0.66808	0.9963	Both High
CIJOLEKF_00002_45_61	FGRCHHGWLYYPSKKH	16	30.8	5.04	766	Top 100	0.21256	0.64819	0.6753	Both High
CIJOLEKF_00002_49_56	HHGWLYY	7	20.9	4.93	766	Top 100	0.24843	0.643	0.9997	Both High
CIJOLEKF_00002_44_56	TFGRCHHGWLYY	12	25.8	4.87	766	Top 100	0.2672	0.6682	0.0165	AnOxPePred only
CIJOLEKF_00002_45_58	FGRCHHGWLYYPS	13	26.8	4.84	766	Top 100	0.2614	0.70838	0.2949	AnOxPePred only
CIJOLEKF_00002_48_56	CHHGWLYY	8	21.9	4.82	766	Top 100	0.24524	0.62849	0.0144	AnOxPePred only
CIJOLEKF_00002_47_56	RCHHGWLYY	9	22.9	4.7	766	Top 100	0.26435	0.63055	0.0121	AnOxPePred only
CIJOLEKF_00002_50_61	HGWLYYPSKKH	11	23.9	4.69	766	Top 100	0.19651	0.64543	0.9949	Both High
CIJOLEKF_01670_29_42	LYFLYWNFYGKSH	13	27.6	5.04	688	Mid 400	0.17631	0.63234	0.9932	Both High
CIJOLEKF_01670_30_42	YFLYWNFYGKSH	12	26.1	4.94	688	Mid 400	0.17717	0.5696	0.9912	Both High
CIJOLEKF_01670_31_42	FLYWNFYGKSH	11	24.7	4.9	688	Mid 400	0.18263	0.56439	0.9901	Both High
CIJOLEKF_02180_7_22	WYILYLFSWMAYFIY	15	29.1	4.89	688	Mid 400	0.19445	0.48803	0.0024	Both Low
CIJOLEKF_01670_28_42	LLYFLYWNFYGKSH	14	27.6	4.79	688	Mid 400	0.17923	0.63892	0.9938	Both High
CIJOLEKF_01670_29_38	LYFLYWNFY	9	22.6	4.62	688	Mid 400	0.20482	0.62497	0.9996	Both High
CIJOLEKF_01670_30_38	YFLYWNFY	8	21.1	4.6	688	Mid 400	0.20785	0.63282	0.9993	Both High
CIJOLEKF_02180_7_20	WYILYLFSWMAYF	13	25.7	4.58	688	Mid 400	0.17566	0.44349	0.0015	Both Low
CIJOLEKF_00733_252_259	FLWYNFY	7	19.7	4.57	688	Mid 400	0.23295	0.62043	0.9994	Both High
CIJOLEKF_01670_31_38	FLYWNFY	7	19.7	4.57	688	Mid 400	0.22511	0.62748	0.999	Both High
CIJOLEKF_01944_328_340	FYYNYHFLKILH	12	27	5.17	257	Mid 400	0.21363	0.53938	0.999	Both High
CIJOLEKF_00665_81_88	YLYKYFH	7	20.1	4.69	257	Mid 400	0.17769	0.59552	0.9971	Both High
CIJOLEKF_01944_327_334	KFYYNYH	7	20.1	4.69	257	Mid 400	0.19758	0.63042	0.9928	Both High
CIJOLEKF_01944_326_340	CKFYYNYHFLKILH	14	27	4.65	257	Mid 400	0.17537	0.60029	0.0001	AnOxPePred only
CIJOLEKF_01944_327_340	KFYYNYHFLKILH	13	26	4.65	257	Mid 400	0.18121	0.60528	0.999	Both High
CIJOLEKF_01944_329_340	YYNYHFLKILH	11	23.6	4.61	257	Mid 400	0.21453	0.51451	0.9991	Both High
CIJOLEKF_01944_328_337	FYYNYHFLK	9	22.5	4.59	257	Mid 400	0.19156	0.69237	0.9997	Both High
CIJOLEKF_00114_378_387	YYKKFYLHY	9	22.5	4.59	257	Mid 400	0.15162	0.4546	0.9998	AnOxPP only
CIJOLEKF_00114_378_386	YYKKFYLH	8	20.6	4.45	257	Mid 400	0.15646	0.43271	0.9986	AnOxPP only
CIJOLEKF_01944_327_335	KFYYNYHF	8	20.5	4.43	257	Mid 400	0.18399	0.67837	0.9936	Both High
CIJOLEKF_02307_51_57	NVWYWC	6	18.1	4.49	474	Mid 400	0.18124	0.62342	0	AnOxPePred only
CIJOLEKF_02307_51_59	NVWYWCSY	8	20.5	4.43	474	Mid 400	0.15474	0.61956	0.0055	AnOxPePred only
CIJOLEKF_02307_52_60	VWYWCSYK	8	20.5	4.43	474	Mid 400	0.16987	0.60807	0.0489	AnOxPePred only
CIJOLEKF_02307_53_60	WYWCSYK	7	19	4.36	474	Mid 400	0.18331	0.59965	0.0248	AnOxPePred only
CIJOLEKF_02307_52_61	VWYWCSYKK	9	21.5	4.32	474	Mid 400	0.16791	0.60954	0.0224	AnOxPePred only
CIJOLEKF_02307_53_61	WYWCSYKK	8	20	4.28	474	Mid 400	0.18223	0.54853	0.0141	AnOxPePred only
CIJOLEKF_02307_53_62	WYWCSYKKI	9	21	4.19	474	Mid 400	0.17514	0.54559	0.0001	AnOxPePred only
CIJOLEKF_02307_50_57	NNVWYWC	7	18.1	4.09	474	Mid 400	0.17163	0.56203	0	AnOxPePred only
CIJOLEKF_02307_48_59	IDNNVWYWCSY	11	21.5	4.06	474	Mid 400	0.17361	0.54897	0.0038	AnOxPePred only
CIJOLEKF_02307_52_63	VWYWCSYKKIL	11	21.5	4.06	474	Mid 400	0.17262	0.56632	0.0052	AnOxPePred only
CIJOLEKF_02054_11_16	HYLMW	5	17	4.61	605	Mid 400	0.22984	0.55966	0.7877	Both High
CIJOLEKF_02139_193_208	HWMALYKNYNLIKYH	15	26.3	4.25	605	Mid 400	0.16362	0.51471	0.0003	AnOxPePred only
CIJOLEKF_02139_192_208	AHWMALYKNYNLIKYH	16	26.8	4.15	605	Mid 400	0.16334	0.5275	0.0008	AnOxPePred only
CIJOLEKF_02054_10_16	NHYLMW	6	17	4.14	605	Mid 400	0.22376	0.55288	0.0011	AnOxPePred only
CIJOLEKF_02054_8_16	YANHYLMW	8	19.4	4.11	605	Mid 400	0.20726	0.56322	0.9458	Both High
CIJOLEKF_02054_5_16	HMNYANHYLMW	11	21.4	4.03	605	Mid 400	0.20805	0.5839	0.0001	AnOxPePred only
CIJOLEKF_02139_193_202	HWMALYKNY	9	20.4	4.03	605	Mid 400	0.21879	0.50811	0.0029	AnOxPePred only
CIJOLEKF_02139_190_208	VNAHWMALYKNYNLIKYH	18	27.8	3.99	605	Mid 400	0.163	0.55637	0.0005	AnOxPePred only
CIJOLEKF_02139_191_208	NAHWMALYKNYNLIKYH	17	26.8	3.96	605	Mid 400	0.17933	0.53944	0.0003	AnOxPePred only
CIJOLEKF_02139_193_199	HWMALY	6	16	3.82	605	Mid 400	0.23568	0.50765	0.0064	AnOxPePred only
CIJOLEKF_01154_939_946	PDFFNFH	7	18.7	4.27	579	Bottom 500	0.2849	0.42186	0.9947	AnOxPP only
CIJOLEKF_01154_937_946	FSPDFFNFH	9	21.1	4.22	579	Bottom 500	0.25688	0.39625	0.9936	AnOxPP only
CIJOLEKF_01154_932_946	YKFNSFSPDFFNFH	14	23.9	3.92	579	Bottom 500	0.25287	0.42442	0.9928	AnOxPP only
CIJOLEKF_01154_934_946	FNSFSPDFFNFH	12	21.5	3.78	579	Bottom 500	0.27748	0.41884	0.9745	AnOxPP only
CIJOLEKF_01154_931_946	EYKFNSFSPDFFNFH	15	23.9	3.7	579	Bottom 500	0.23227	0.40605	0.9932	AnOxPP only
CIJOLEKF_01154_936_946	SFSPDFFNFH	10	20.1	3.64	579	Bottom 500	0.25873	0.38156	0.9934	AnOxPP only
CIJOLEKF_01154_938_946	SPDFFNFH	8	17.7	3.63	579	Bottom 500	0.29015	0.40193	0.9938	AnOxPP only
CIJOLEKF_01154_930_946	TEYKFNSFSPDFFNFH	16	23.9	3.51	579	Bottom 500	0.24326	0.40435	0.9925	AnOxPP only
CIJOLEKF_01154_937_947	FSPDFFNFHQ	10	19.1	3.39	579	Bottom 500	0.30482	0.44306	0.9981	AnOxPP only
CIJOLEKF_01154_928_946	LGTEYKFNSFSPDFFNFH	18	24.9	3.38	579	Bottom 500	0.23978	0.35692	0.9938	AnOxPP only
CIJOLEKF_01478_100_105	FHWSH	5	19.5	5.47	256	Top 100	0.28094	0.58123	0.0736	AnOxPePred only
CIJOLEKF_00258_69_72	FHH	3	14.9	5.29	256	Top 100	0.3245	0.57986	0.9581	Both High
CIJOLEKF_01578_431_436	FHYIH	5	18.8	5.23	256	Top 100	0.26313	0.61188	0.9535	Both High
CIJOLEKF_00034_95_101	FHIHFH	6	20.3	5.19	256	Top 100	0.30678	0.58284	0.3224	AnOxPePred only
CIJOLEKF_01596_19_25	PHWFPH	6	20	5.1	256	Top 100	0.28612	0.6317	0.9991	Both High
CIJOLEKF_00975_70_75	FHHHF	5	18.3	5.05	256	Top 100	0.3484	0.6688	0.9708	Both High
CIJOLEKF_01210_47_51	FHHF	4	16.3	5.05	256	Top 100	0.32143	0.58235	0.954	Both High
CIJOLEKF_01478_99_105	LFHWSH	6	19.5	4.94	256	Top 100	0.27789	0.57986	0.984	Both High
CIJOLEKF_00684_24_41	VHNYHWNLVGEHFFVIH	17	31.3	4.93	256	Top 100	0.21143	0.479	0.987	AnOxPP only
CIJOLEKF_00975_70_74	FHHH	4	15.9	4.9	256	Top 100	0.35716	0.65811	0.9757	Both High
CIJOLEKF_01587_75_84	YWDEHSPYY	9	21.8	4.4	148	Bottom 500	0.23684	0.56063	0.9994	Both High
CIJOLEKF_01587_76_84	WDEHSPYY	8	19.9	4.26	148	Bottom 500	0.28543	0.58917	0.9992	Both High
CIJOLEKF_01587_74_84	NYWDEHSPYY	10	21.8	4.08	148	Bottom 500	0.23503	0.54146	0.9942	Both High
CIJOLEKF_01587_68_84	FYDEENNYWDEHSPYY	16	26.1	4	148	Bottom 500	0.19306	0.61493	0.9993	Both High
CIJOLEKF_01587_75_85	YWDEHSPYYE	10	20.8	3.82	148	Bottom 500	0.26628	0.59917	0.999	Both High
CIJOLEKF_01587_75_83	YWDEHSPY	8	17.9	3.69	148	Bottom 500	0.24343	0.53852	0.9994	Both High
CIJOLEKF_01587_76_85	WDEHSPYYE	9	18.9	3.62	148	Bottom 500	0.27974	0.59521	0.9988	Both High
CIJOLEKF_01587_73_84	NNYWDEHSPYY	11	19.8	3.62	148	Bottom 500	0.19976	0.51965	0.4621	AnOxPePred only
CIJOLEKF_01587_68_85	FYDEENNYWDEHSPYYE	17	25.1	3.6	148	Bottom 500	0.19106	0.62086	0.9989	Both High
CIJOLEKF_01587_75_92	YWDEHSPYYEELDNEFY	17	25.1	3.6	148	Bottom 500	0.18708	0.59632	0.9994	Both High
CIJOLEKF_01870_363_370	NYFWFRC	7	17.8	4	357	Bottom 500	0.18364	0.53932	0	AnOxPePred only
CIJOLEKF_01870_358_370	FLENSNYFWFRC	12	21.2	3.71	357	Bottom 500	0.18296	0.53163	0.0004	AnOxPePred only
CIJOLEKF_01870_363_377	NYFWFRCGPIGSGH	14	22.8	3.66	357	Bottom 500	0.18797	0.46461	0.3089	Both Low
CIJOLEKF_01870_362_370	SNYFWFRC	8	17.8	3.66	357	Bottom 500	0.18752	0.51881	0	AnOxPePred only
CIJOLEKF_01870_352_368	FYLRDSFLENSNYFWF	16	24.5	3.64	357	Bottom 500	0.28883	0.36783	0.9331	AnOxPP only
CIJOLEKF_01870_359_379	LENSNYFWFRCGPIGSGHGH	20	27.8	3.64	357	Bottom 500	0.16867	0.49738	NA	Error
CIJOLEKF_01870_364_377	YFWFRCGPIGSGH	13	21.8	3.63	357	Bottom 500	0.19596	0.47549	0.9991	AnOxPP only
CIJOLEKF_01870_352_370	FYLRDSFLENSNYFWFRC	18	26	3.61	357	Bottom 500	0.25888	0.41325	0.0007	Both Low
CIJOLEKF_01870_358_368	FLENSNYFWF	10	19.7	3.54	357	Bottom 500	0.2259	0.50661	0.8917	Both High
CIJOLEKF_01870_352_367	FYLRDSFLENSNYFW	15	23.1	3.52	357	Bottom 500	0.25415	0.34576	0.8492	AnOxPP only
CIJOLEKF_00919_142_152	FMIHFFYKNY	10	24.5	4.78	215	Mid 400	0.24878	0.54786	0.0021	AnOxPePred only
CIJOLEKF_02285_36_45	FFINNYMFH	9	23.1	4.75	215	Mid 400	0.22857	0.49999	0.0002	Both Low
CIJOLEKF_01760_158_167	FGHIYFYFK	9	22.5	4.59	215	Mid 400	0.21033	0.62535	0.9985	Both High
CIJOLEKF_01760_160_167	HIYFYFK	7	19.1	4.39	215	Mid 400	0.21798	0.58386	0.7764	Both High
CIJOLEKF_00698_80_89	YKNYHFFVF	9	21.5	4.32	215	Mid 400	0.18897	0.5892	0.7276	Both High
CIJOLEKF_01760_158_169	FGHIYFYFKKM	11	22.5	4.32	215	Mid 400	0.20741	0.63349	0.2583	AnOxPePred only
CIJOLEKF_00919_142_150	FMIHFFYK	8	20.1	4.31	215	Mid 400	0.24709	0.53832	0.007	AnOxPePred only
CIJOLEKF_00698_79_89	VYKNYHFFVF	10	22.5	4.26	215	Mid 400	0.17959	0.61501	0.9809	Both High
CIJOLEKF_01760_158_168	FGHIYFYFKK	10	22.5	4.26	215	Mid 400	0.20286	0.62515	0.9984	Both High
CIJOLEKF_01760_160_169	HIYFYFKKM	9	21.1	4.22	215	Mid 400	0.21011	0.56516	0.0009	AnOxPePred only
CIJOLEKF_01748_232_245	FWIGWFDHWGHEH	13	30.1	5.64	328	Top 100	0.19713	0.59711	0.0012	AnOxPePred only
CIJOLEKF_01748_231_245	EFWIGWFDHWGHEH	14	31.1	5.61	328	Top 100	0.18856	0.61025	0.0016	AnOxPePred only
CIJOLEKF_01748_233_245	WIGWFDHWGHEH	12	28.7	5.6	328	Top 100	0.21818	0.62884	0.0033	AnOxPePred only
CIJOLEKF_01748_230_245	MEFWIGWFDHWGHEH	15	31.1	5.34	328	Top 100	0.17318	0.60219	0.0008	AnOxPePred only
CIJOLEKF_01748_236_245	WFDHWGHEH	9	25.1	5.29	328	Top 100	0.27027	0.67166	0.0586	AnOxPePred only
CIJOLEKF_01748_229_245	VMEFWIGWFDHWGHEH	16	31.1	5.1	328	Top 100	0.16356	0.62703	0.0008	AnOxPePred only
CIJOLEKF_01748_234_245	IGWFDHWGHEH	11	25.1	5	328	Top 100	0.22853	0.61753	0.9597	Both High
CIJOLEKF_01748_237_245	FDHWGHEH	8	21.5	4.71	328	Top 100	0.2896	0.64626	0.8885	Both High
CIJOLEKF_01748_226_245	PKMVMEFWIGWFDHWGHEH	19	32.1	4.69	328	Top 100	0.19604	0.58538	0.9865	Both High
CIJOLEKF_01748_227_245	KMVMEFWIGWFDHWGHEH	18	31.1	4.68	328	Top 100	0.1944	0.559	0.0007	AnOxPePred only
CIJOLEKF_00187_247_257	YYFYGGGYGH	10	22.5	4.26	98	Bottom 500	0.18306	0.63337	0.9987	Both High
CIJOLEKF_00187_246_257	RYYFYGGGYGH	11	21.5	4.06	98	Bottom 500	0.17054	0.61965	0.9987	Both High
CIJOLEKF_00187_248_257	YFYGGGYGH	9	20.1	3.95	98	Bottom 500	0.19303	0.62968	0.9986	Both High
CIJOLEKF_00187_237_257	YFAFEEKGDRYYFYGGGYGH	20	28.7	3.82	98	Bottom 500	0.15562	0.58218	NA	Error
CIJOLEKF_00187_245_257	DRYYFYGGGYGH	12	21.5	3.78	98	Bottom 500	0.17882	0.62874	0.9987	Both High
CIJOLEKF_00187_238_257	FAFEEKGDRYYFYGGGYGH	19	27.3	3.71	98	Bottom 500	0.16568	0.57855	0.9988	Both High
CIJOLEKF_00187_249_257	FYGGGYGH	8	17.7	3.63	98	Bottom 500	0.19484	0.61881	0.9985	Both High
CIJOLEKF_00187_246_264	RYYFYGGGYGHGVGMSQW	18	26.1	3.63	98	Bottom 500	0.17849	0.68137	0.9892	Both High
CIJOLEKF_00187_247_264	YYFYGGGYGHGVGMSQW	17	25.1	3.6	98	Bottom 500	0.17706	0.67496	0.9892	Both High
CIJOLEKF_00187_247_267	YYFYGGGYGHGVGMSQWGVY	20	27.5	3.58	98	Bottom 500	0.15047	0.56749	NA	Error
CIJOLEKF_00190_103_109	YYNFWH	6	22.3	5.83	48	Top 100	0.19805	0.60076	0.9472	Both High
CIJOLEKF_01631_227_240	WYGAFYAHLNYSH	13	28.2	5.18	48	Top 100	0.20006	0.60382	0.9909	Both High
CIJOLEKF_01414_92_98	FNYYIH	6	20.2	5.16	48	Top 100	0.19733	0.62356	0.9234	Both High
CIJOLEKF_01124_69_72	LYH	3	14.4	5.07	209	Top 100	0.27525	0.57734	0.9963	Both High
CIJOLEKF_00056_226_229	VYH	3	14.4	5.07	209	Top 100	0.2481	0.56517	0.9762	Both High
CIJOLEKF_01358_178_181	IYH	3	14.4	5.07	209	Top 100	0.26065	0.56543	0.9586	Both High
CIJOLEKF_00938_86_99	FQAKFLFQVVYFW	13	22.1	3.7	659	Bottom 500	0.20481	0.4033	0.9933	AnOxPP only
CIJOLEKF_00938_85_99	IFQAKFLFQVVYFW	14	22.1	3.5	659	Bottom 500	0.20144	0.42287	0.9922	AnOxPP only
CIJOLEKF_00938_84_99	MIFQAKFLFQVVYFW	15	22.1	3.29	659	Bottom 500	0.18552	0.41228	0.0002	Both Low
CIJOLEKF_00689_418_429	PWVYFLSHKNH	11	24.9	4.95	263	Mid 400	0.2022	0.50111	0.9939	Both High
CIJOLEKF_00689_417_429	VPWVYFLSHKNH	12	24.9	4.64	263	Mid 400	0.1955	0.52883	0.9948	Both High
CIJOLEKF_00689_419_429	WVYFLSHKNH	10	23.9	4.62	263	Mid 400	0.23564	0.4958	0.0002	Both Low
CIJOLEKF_02110_466_477	FFKFHPGEKWH	11	25.3	5.05	928	Top 100	0.26835	0.55501	0.9943	Both High
CIJOLEKF_02110_466_482	FFKFHPGEKWHSFEGY	16	30.1	4.88	928	Top 100	0.20559	0.5684	0.9994	Both High
CIJOLEKF_02110_466_479	FFKFHPGEKWHSF	13	25.7	4.58	928	Top 100	0.25195	0.54729	0.9924	Both High
CIJOLEKF_00114_382_392	FYLHYNFPPY	10	24	4.65	235	Mid 400	0.21592	0.63558	0.9999	Both High
CIJOLEKF_00114_378_392	YYKKFYLHYNFPPY	14	26.8	4.6	235	Mid 400	0.23219	0.68452	0.9999	Both High
CIJOLEKF_00114_382_390	FYLHYNFP	8	20.6	4.45	235	Mid 400	0.24687	0.63659	0.9988	Both High
CIJOLEKF_01308_139_154	FDWFVYSSDDGGHTW	15	23.9	3.7	372	Bottom 500	0.16436	0.41363	0.0022	Both Low
CIJOLEKF_01308_141_154	WFVYSSDDGGHTW	13	21.5	3.56	372	Bottom 500	0.1516	0.40085	0.0066	Both Low
CIJOLEKF_01308_139_156	FDWFVYSSDDGGHTWDK	17	23.9	3.34	372	Bottom 500	0.15256	0.42519	0.032	Both Low
CIJOLEKF_00641_93_95	FH	2	13.9	5.75	461	Top 100	0.31068	0.5045	0.8915	Both High
CIJOLEKF_01748_268_273	FYMFH	5	19.7	5.54	461	Top 100	0.23446	0.56828	0.0117	AnOxPePred only
CIJOLEKF_01551_86_91	FYYMH	5	19.7	5.54	461	Top 100	0.21236	0.65543	0.8577	Both High
CIJOLEKF_00950_271_276	HLCWY	5	18	4.95	487	Top 100	0.24822	0.57166	0.9982	Both High
CIJOLEKF_00950_270_276	KHLCWY	6	19	4.78	487	Top 100	0.22791	0.53021	0.9993	Both High
CIJOLEKF_01915_78_84	IWWPVH	6	18.7	4.68	487	Top 100	0.23402	0.58755	0.4309	AnOxPePred only
CIJOLEKF_00559_92_98	VFFFNH	6	17.7	4.36	236	Mid 400	0.27576	0.4651	0.8054	AnOxPP only
CIJOLEKF_00559_90_98	FSVFFFNH	8	20.1	4.31	236	Mid 400	0.25623	0.40788	0.0276	Both Low
CIJOLEKF_00559_84_98	FTFGFIFSVFFFNH	14	24.3	4.02	236	Mid 400	0.23226	0.40704	0.0002	Both Low
CIJOLEKF_00281_123_135	FKPDIIHCNDWH	12	22	3.91	251	Bottom 500	0.25077	0.43535	0.9777	AnOxPP only
CIJOLEKF_00281_121_135	IDFKPDIIHCNDWH	14	22	3.48	251	Bottom 500	0.23607	0.43036	0.0337	Both Low
CIJOLEKF_00281_122_135	DFKPDIIHCNDWH	13	21	3.44	251	Bottom 500	0.23983	0.41003	0.6311	AnOxPP only
CIJOLEKF_00233_558_571	WARIPHFYNSPYY	13	25.7	4.58	941	Mid 400	0.26242	0.60656	0.9997	Both High
CIJOLEKF_00233_557_573	IWARIPHFYNSPYYVY	16	28.6	4.55	941	Mid 400	0.20107	0.57415	0.9997	Both High
CIJOLEKF_00233_556_575	LIWARIPHFYNSPYYVYQY	19	31	4.46	941	Mid 400	0.21425	0.56106	0.9997	Both High
CIJOLEKF_01587_472_479	WWFQQSH	7	22.1	5.29	870	Top 100	0.23695	0.45776	0.0012	Both Low
CIJOLEKF_01587_472_490	WWFQQSHIFQSPFYYIDY	18	33.6	5.21	870	Top 100	0.25044	0.44804	0.004	Both Low
CIJOLEKF_01587_472_487	WWFQQSHIFQSPFYY	15	30.2	5.14	870	Top 100	0.2391	0.47852	0.0079	Both Low
CIJOLEKF_00491_22_30	FLYHQVNH	8	20.3	4.37	491	Mid 400	0.23643	0.53262	0.9824	Both High
CIJOLEKF_01122_152_159	FHFPQLH	7	18.8	4.3	491	Mid 400	0.3214	0.50795	0.999	Both High
CIJOLEKF_01970_82_91	FQHFNLFPH	9	21.2	4.24	491	Mid 400	0.26749	0.47372	0.9839	AnOxPP only
CIJOLEKF_01089_18_37	IYFFYGYFFGNKLNEYYIY	19	31.5	4.57	631	Mid 400	0.20563	0.57147	0.9997	Both High
CIJOLEKF_01089_19_37	YFFYGYFFGNKLNEYYIY	18	30	4.45	631	Mid 400	0.20933	0.51315	0.9997	Both High
CIJOLEKF_01089_17_37	VIYFFYGYFFGNKLNEYYIY	20	31.5	4.38	631	Mid 400	0.18266	0.57999	NA	Error
CIJOLEKF_02438_295_312	YFPEDYFDYIVIDEVHH	17	26.5	3.9	753	Bottom 500	0.20333	0.4688	0.9964	AnOxPP only
CIJOLEKF_02438_296_312	FPEDYFDYIVIDEVHH	16	25.1	3.77	753	Bottom 500	0.17369	0.39128	0.9964	AnOxPP only
CIJOLEKF_02438_294_312	KYFPEDYFDYIVIDEVHH	18	26.5	3.72	753	Bottom 500	0.2003	0.46789	0.9964	AnOxPP only
CIJOLEKF_00002_277_292	FHTYWGDFHSFKNKE	15	26.7	4.34	627	Mid 400	0.20488	0.52138	0.1052	AnOxPePred only
CIJOLEKF_01870_101_109	FFNQISHW	8	19.9	4.26	627	Mid 400	0.21647	0.39338	0.0004	Both Low
CIJOLEKF_00002_277_293	FHTYWGDFHSFKNKEA	16	26.7	4.13	627	Mid 400	0.23892	0.47844	0.0147	Both Low
CIJOLEKF_01804_88_94	MYHWKY	6	20.4	5.22	99	Top 100	0.20894	0.6565	0.0057	AnOxPePred only
CIJOLEKF_02109_169_184	WFSGDLYIKSWNPHH	15	28	4.63	99	Top 100	0.19371	0.4246	0.9985	AnOxPP only
CIJOLEKF_00208_104_111	LTYHKWF	7	19.9	4.63	99	Top 100	0.20974	0.57832	0.9876	Both High
CIJOLEKF_00873_416_424	WHVYIGFY	8	22.3	4.93	786	Mid 400	0.19562	0.58466	0.0394	AnOxPePred only
CIJOLEKF_00873_415_424	PWHVYIGFY	9	22.8	4.67	786	Mid 400	0.19678	0.59166	0.9997	Both High
CIJOLEKF_02120_64_71	FSWIHWI	7	19.1	4.39	786	Mid 400	0.23042	0.53614	0	AnOxPePred only
CIJOLEKF_00645_19_35	FYLIFFIEFWERFGFY	16	29.3	4.7	392	Mid 400	0.22148	0.49049	0.9996	AnOxPP only
CIJOLEKF_00645_18_35	PFYLIFFIEFWERFGFY	17	29.8	4.61	392	Mid 400	0.2059	0.44009	0.9996	AnOxPP only
CIJOLEKF_00645_23_35	FFIEFWERFGFY	12	23.5	4.29	392	Mid 400	0.21093	0.56966	0.0122	AnOxPePred only
CIJOLEKF_01229_120_140	WKFIFYPEVGFLNKIFYKFH	20	32.4	4.56	899	Mid 400	0.24149	0.52226	NA	Error
CIJOLEKF_01229_124_141	FYPEVGFLNKIFYKFHW	17	29	4.44	899	Mid 400	0.22688	0.375	0.9854	AnOxPP only
CIJOLEKF_01229_122_141	FIFYPEVGFLNKIFYKFHW	19	30.4	4.34	899	Mid 400	0.26216	0.45334	0.9826	AnOxPP only
CIJOLEKF_01210_46_54	VFHHFNPY	8	20.2	4.34	590	Mid 400	0.30098	0.59541	0.9996	Both High
CIJOLEKF_01210_47_55	FHHFNPYG	8	19.2	4.06	590	Mid 400	0.28999	0.58783	0.9935	Both High
CIJOLEKF_02139_443_454	VFHHMQNYPAY	11	21.2	3.98	590	Mid 400	0.25434	0.58077	0.198	AnOxPePred only
CIJOLEKF_00002_275_286	GKFHTYWGDFH	11	25.3	5.05	389	Top 100	0.20566	0.60825	0.9879	Both High
CIJOLEKF_00002_271_286	FGMTGKFHTYWGDFH	15	28.7	4.79	389	Top 100	0.20607	0.53736	0.0006	AnOxPePred only
CIJOLEKF_00002_270_286	IFGMTGKFHTYWGDFH	16	29.7	4.79	389	Top 100	0.19629	0.55967	0.0005	AnOxPePred only
CIJOLEKF_01980_615_634	IALYHHEKYNGKGYPFGLY	19	28	3.85	509	Bottom 500	0.19109	0.56947	0.9999	Both High
CIJOLEKF_01980_616_634	ALYHHEKYNGKGYPFGLY	18	27	3.82	509	Bottom 500	0.18715	0.46393	0.9999	AnOxPP only
CIJOLEKF_01845_146_160	IALYHHEKWNGKGY	14	23.4	3.8	509	Bottom 500	0.1972	0.52763	0.9997	Both High
CIJOLEKF_01210_63_77	ESHLAIHTWPEYGY	14	21.4	3.33	405	Bottom 500	0.22538	0.55773	0.9997	Both High
CIJOLEKF_01210_61_77	ISESHLAIHTWPEYGY	16	22.4	3.18	405	Bottom 500	0.22203	0.51765	0.9997	Both High
CIJOLEKF_01210_65_85	HLAIHTWPEYGYAAVDVFTC	20	25.3	3.14	405	Bottom 500	0.17147	0.62726	NA	Error
CIJOLEKF_00655_102_115	WIFYEYPEFTFEE	13	22.6	3.83	976	Bottom 500	0.187	0.61132	0.0581	AnOxPePred only
CIJOLEKF_00655_102_114	WIFYEYPEFTFE	12	21.6	3.81	976	Bottom 500	0.19312	0.59634	0.036	AnOxPePred only
CIJOLEKF_00907_164_172	WEFYGYPF	8	18.2	3.78	976	Bottom 500	0.21057	0.68803	0.9989	Both High
CIJOLEKF_01747_162_174	FFLFISYIEPHH	12	23.1	4.19	802	Mid 400	0.20756	0.52318	0.998	Both High
CIJOLEKF_01747_160_174	NPFFLFISYIEPHH	14	24.1	3.97	802	Mid 400	0.22079	0.45002	0.999	AnOxPP only
CIJOLEKF_01747_161_174	PFFLFISYIEPHH	13	23.1	3.95	802	Mid 400	0.2296	0.46206	0.999	AnOxPP only
CIJOLEKF_01613_76_83	FVHKAWH	7	20.5	4.81	480	Mid 400	0.24205	0.48278	0.8047	AnOxPP only
CIJOLEKF_01613_75_83	HFVHKAWH	8	21.5	4.71	480	Mid 400	0.25212	0.49097	0.0117	Both Low
CIJOLEKF_01613_74_83	THFVHKAWH	9	21.5	4.32	480	Mid 400	0.26209	0.46063	0.0005	Both Low
CIJOLEKF_01154_1002_1011	WSYYFEGFY	9	22.1	4.48	594	Mid 400	0.17244	0.60796	0.999	Both High
CIJOLEKF_01154_1002_1013	WSYYFEGFYRD	11	22.1	4.22	594	Mid 400	0.18255	0.58216	0.989	Both High
CIJOLEKF_01154_1002_1012	WSYYFEGFYR	10	22.1	4.16	594	Mid 400	0.17706	0.5694	0.9988	Both High
CIJOLEKF_01522_318_322	FYFH	4	18.7	5.96	7	Top 100	0.26293	0.59544	0.9719	Both High
CIJOLEKF_01235_70_73	FYH	3	16.3	5.88	7	Top 100	0.26901	0.58801	0.9682	Both High
CIJOLEKF_00781_105_109	YFFH	4	17.7	5.58	7	Top 100	0.26389	0.55665	0.9893	Both High
CIJOLEKF_01908_26_36	YFAHIFSSWY	10	24.2	4.7	882	Mid 400	0.21648	0.38588	0.9957	AnOxPP only
CIJOLEKF_01908_27_36	FAHIFSSWY	9	22.8	4.67	882	Mid 400	0.22812	0.38145	0.6266	AnOxPP only
CIJOLEKF_01908_29_36	HIFSSWY	7	18.9	4.33	882	Mid 400	0.24318	0.37627	0.0219	Both Low
CIJOLEKF_01799_195_213	IYIFFGRISPFYIEYWFM	18	29.4	4.33	492	Mid 400	0.1933	0.55644	0.7916	Both High
CIJOLEKF_01799_196_213	YIFFGRISPFYIEYWFM	17	28.4	4.31	492	Mid 400	0.2036	0.53887	0.7989	Both High
CIJOLEKF_01799_198_213	FFGRISPFYIEYWFM	15	26.5	4.29	492	Mid 400	0.23871	0.52395	0.788	Both High
CIJOLEKF_01837_108_121	IHSYYVDQWDWEK	13	21.5	3.56	783	Bottom 500	0.15421	0.43522	0.1845	Both Low
CIJOLEKF_01837_108_122	IHSYYVDQWDWEKI	14	21.5	3.36	783	Bottom 500	0.1507	0.44588	0.0004	Both Low
CIJOLEKF_01837_107_121	PIHSYYVDQWDWEK	14	21.5	3.36	783	Bottom 500	0.15454	0.42866	0.9963	AnOxPP only
CIJOLEKF_01591_36_51	FWWALYLPFFFYGVK	15	27.6	4.54	612	Mid 400	0.18946	0.58472	0.9999	Both High
CIJOLEKF_00431_141_151	WIFYFFREYF	10	23.5	4.52	612	Mid 400	0.19853	0.53779	0.001	AnOxPePred only
CIJOLEKF_00431_141_150	WIFYFFREY	9	22.1	4.48	612	Mid 400	0.20105	0.54441	0.0063	AnOxPePred only
CIJOLEKF_01297_186_206	FYGVYPKEVLIEIYWVTYFM	20	27	3.48	560	Bottom 500	0.17827	0.37246	NA	Error
CIJOLEKF_01297_186_205	FYGVYPKEVLIEIYWVTYF	19	26	3.44	560	Bottom 500	0.17191	0.38657	0.9983	AnOxPP only
CIJOLEKF_01297_186_204	FYGVYPKEVLIEIYWVTY	18	24.6	3.32	560	Bottom 500	0.16633	0.36581	0.9995	AnOxPP only
CIJOLEKF_00998_433_453	FPMFEYDEEEQRYKAQHHPF	20	26.5	3.38	427	Bottom 500	0.30366	0.48639	NA	Error
CIJOLEKF_00998_433_451	FPMFEYDEEEQRYKAQHH	18	24.6	3.32	427	Bottom 500	0.25065	0.42658	0.9954	AnOxPP only
CIJOLEKF_00998_431_451	VDFPMFEYDEEEQRYKAQHH	20	25.6	3.2	427	Bottom 500	0.23901	0.39918	NA	Error
CIJOLEKF_01073_382_394	EWIVSYTHYFYD	12	20.7	3.58	210	Bottom 500	0.18627	0.65849	0.0267	AnOxPePred only
CIJOLEKF_01073_373_393	FKYKQNDSTEWIVSYTHYFY	20	27.5	3.58	210	Bottom 500	0.20315	0.38741	NA	Error
CIJOLEKF_01073_383_403	WIVSYTHYFYDTKTYDGNTY	20	26.5	3.38	210	Bottom 500	0.16689	0.53673	NA	Error
CIJOLEKF_00475_503_515	FVDSSWYFLRYC	12	21.7	3.83	845	Bottom 500	0.18994	0.58882	0	AnOxPePred only
CIJOLEKF_00475_503_514	FVDSSWYFLRY	11	19.7	3.59	845	Bottom 500	0.19935	0.57498	0.0115	AnOxPePred only
CIJOLEKF_00475_508_516	WYFLRYCD	8	17.3	3.52	845	Bottom 500	0.18285	0.53201	0.2987	AnOxPePred only
CIJOLEKF_02126_88_95	WTYWVVH	7	22.1	5.29	180	Top 100	0.16198	0.58623	0.0003	AnOxPePred only
CIJOLEKF_01673_326_332	FYWSTW	6	18.5	4.62	180	Top 100	0.19746	0.51708	0.0096	AnOxPePred only
CIJOLEKF_01673_323_335	WTIFYWSTWVAW	12	24.7	4.59	180	Top 100	0.15834	0.48758	0.0004	Both Low
CIJOLEKF_01495_59_74	FVSHGHYDHMGGLFY	15	25.1	3.97	65	Bottom 500	0.23082	0.63666	0.9997	Both High
CIJOLEKF_01495_57_74	YLFVSHGHYDHMGGLFY	17	26.5	3.9	65	Bottom 500	0.22623	0.61917	0.9998	Both High
CIJOLEKF_01495_55_68	IDYLFVSHGHYDH	13	22.7	3.85	65	Bottom 500	0.25291	0.50348	0.9949	Both High
CIJOLEKF_02444_48_64	WMHQSSSQLLEHHSYF	16	23.9	3.51	278	Bottom 500	0.23505	0.37523	0.0032	Both Low
CIJOLEKF_02413_47_64	IWMHQSSSQLLEHHSYF	17	23.9	3.34	278	Bottom 500	0.2162	0.38452	0.0025	Both Low
CIJOLEKF_02349_47_65	IWMHQSSSQLLEHHSYFS	18	23.9	3.17	278	Bottom 500	0.2198	0.39708	0.0055	Both Low
CIJOLEKF_01154_1145_1151	WIDHDH	6	17.1	4.17	556	Mid 400	0.25422	0.50408	0.0008	AnOxPePred only
CIJOLEKF_01154_1135_1151	FRINYFNETSWIDHDH	16	26.3	4.04	556	Mid 400	0.20481	0.38745	0.0001	Both Low
CIJOLEKF_01154_1134_1151	LFRINYFNETSWIDHDH	17	26.3	3.86	556	Mid 400	0.20451	0.38422	0.853	AnOxPP only
CIJOLEKF_01143_161_176	FWSYGLYGKDWMKFW	15	28.9	4.84	542	Mid 400	0.16325	0.4902	0.001	Both Low
CIJOLEKF_01143_162_176	WSYGLYGKDWMKFW	14	26.5	4.53	542	Mid 400	0.13721	0.48073	0.0025	Both Low
CIJOLEKF_01143_161_177	FWSYGLYGKDWMKFWK	16	27.9	4.39	542	Mid 400	0.13346	0.4935	0.0117	Both Low
CIJOLEKF_02151_305_320	LYYFIELIEFMWIYW	15	26.7	4.34	139	Mid 400	0.18726	0.39893	0.9383	AnOxPP only
CIJOLEKF_01297_198_208	IYWVTYFMKF	10	21.2	3.93	139	Mid 400	0.18429	0.53113	0.0012	AnOxPePred only
CIJOLEKF_02151_304_323	KLYYFIELIEFMWIYWGLC	19	28.2	3.89	139	Mid 400	0.16457	0.4317	0.9761	AnOxPP only
CIJOLEKF_01227_54_72	HWFHAELPTNHKWVQYSH	18	30	4.45	36	Mid 400	0.25543	0.54735	0.9668	Both High
CIJOLEKF_01227_54_70	HWFHAELPTNHKWVQY	16	28	4.42	36	Mid 400	0.26878	0.45399	0.9985	AnOxPP only
CIJOLEKF_01227_54_74	HWFHAELPTNHKWVQYSHDY	20	31.4	4.36	36	Mid 400	0.21484	0.54663	NA	Error
CIJOLEKF_00935_280_286	FPHWIW	6	20.6	5.29	894	Top 100	0.2557	0.58762	0.9734	Both High
CIJOLEKF_00935_279_286	LFPHWIW	7	20.6	4.84	894	Top 100	0.25811	0.57928	0.9917	Both High
CIJOLEKF_00935_280_287	FPHWIWN	7	19.6	4.54	894	Top 100	0.25602	0.57708	0.9604	Both High
CIJOLEKF_01878_144_155	IYFIPDYYDWY	11	22.6	4.35	620	Mid 400	0.19894	0.53374	0.9985	Both High
CIJOLEKF_01302_195_206	WYDYGDYRYFL	11	22.1	4.22	620	Mid 400	0.17991	0.57662	0.9999	Both High
CIJOLEKF_01302_195_205	WYDYGDYRYF	10	22.1	4.16	620	Mid 400	0.17322	0.58228	0.9973	Both High
CIJOLEKF_01217_373_392	YFACTLYLWKISRRHDDYH	19	28.7	3.99	809	Bottom 500	0.19741	0.39567	0.9921	AnOxPP only
CIJOLEKF_01217_374_392	FACTLYLWKISRRHDDYH	18	27.3	3.89	809	Bottom 500	0.20717	0.3407	0.0004	Both Low
CIJOLEKF_01217_372_392	CYFACTLYLWKISRRHDDYH	20	28.7	3.82	809	Bottom 500	0.19575	0.40425	NA	Error
CIJOLEKF_00688_5228_5237	WEVYGQYHW	9	23.5	4.86	757	Mid 400	0.20144	0.60212	0.4304	AnOxPePred only
CIJOLEKF_00254_202_207	WYEEH	5	17	4.61	757	Mid 400	0.20687	0.58852	0.9295	Both High
CIJOLEKF_00688_5224_5242	FYKTWEVYGQYHWLVDNY	18	30.7	4.6	757	Mid 400	0.19173	0.6096	0.3033	AnOxPePred only
CIJOLEKF_01748_236_241	WFDHW	5	21.1	6.02	386	Top 100	0.24442	0.5465	0.0052	AnOxPePred only
CIJOLEKF_01748_236_240	WFDH	4	18.5	5.88	386	Top 100	0.26721	0.5164	0.1777	AnOxPePred only
CIJOLEKF_01671_249_253	WEWH	4	18.2	5.77	386	Top 100	0.24811	0.62592	0.0055	AnOxPePred only
CIJOLEKF_01154_717_726	IYFGGYYNH	9	21.1	4.22	444	Mid 400	0.20082	0.59862	0.9937	Both High
CIJOLEKF_01154_716_726	LIYFGGYYNH	10	21.1	3.9	444	Mid 400	0.19697	0.60152	0.9961	Both High
CIJOLEKF_00048_94_105	PHGFGIYYHNK	11	20.7	3.85	444	Mid 400	0.20665	0.56622	0.9998	Both High
CIJOLEKF_00593_418_432	YYFYGLVWSVWGYY	14	28.1	4.91	832	Mid 400	0.15283	0.49697	0.9996	AnOxPP only
CIJOLEKF_00593_416_432	VSYYFYGLVWSVWGYY	16	29.1	4.66	832	Mid 400	0.13459	0.50572	0.9996	Both High
CIJOLEKF_00593_417_432	SYYFYGLVWSVWGYY	15	28.1	4.66	832	Mid 400	0.1432	0.47862	0.9996	AnOxPP only
CIJOLEKF_01350_329_345	FGFHTYYSEFERVLFH	16	28.9	4.62	557	Mid 400	0.18887	0.51181	0.9978	Both High
CIJOLEKF_01350_331_345	FHTYYSEFERVLFH	14	26.5	4.53	557	Mid 400	0.20241	0.43452	0.9978	AnOxPP only
CIJOLEKF_01350_331_350	FHTYYSEFERVLFHLFIPF	19	30.3	4.32	557	Mid 400	0.23423	0.37802	0.9996	AnOxPP only
CIJOLEKF_02217_636_645	HSWFYPEFK	9	21.8	4.4	630	Mid 400	0.23464	0.60638	0.2999	AnOxPePred only
CIJOLEKF_00181_138_148	LHSYPKWFYE	10	22.8	4.34	630	Mid 400	0.19692	0.56907	0.9988	Both High
CIJOLEKF_00181_139_148	HSYPKWFYE	9	20.8	4.14	630	Mid 400	0.2007	0.56621	0.9982	Both High
CIJOLEKF_00039_32_39	IWFWYPY	7	21.4	5.08	662	Top 100	0.20767	0.66926	0.7447	Both High
CIJOLEKF_00039_33_40	WFWYPYT	7	20.9	4.93	662	Top 100	0.2103	0.70406	0.5044	Both High
CIJOLEKF_00039_30_39	KSIWFWYPY	9	22.4	4.57	662	Top 100	0.19295	0.57296	0.0589	AnOxPePred only
CIJOLEKF_01962_243_260	CYWPLFEVINGEWKLNY	17	23.4	3.23	852	Bottom 500	0.19754	0.34212	0.0044	Both Low
CIJOLEKF_01962_242_260	TCYWPLFEVINGEWKLNY	18	23.4	3.07	852	Bottom 500	0.20219	0.33833	0.0034	Both Low
CIJOLEKF_01962_243_257	CYWPLFEVINGEWK	14	20	3	852	Bottom 500	0.17493	0.38687	0.0202	Both Low
CIJOLEKF_00456_245_256	FVEIHGKKYHH	11	21.3	4.01	822	Bottom 500	0.2358	0.50831	0.9886	Both High
CIJOLEKF_00456_244_256	TFVEIHGKKYHH	12	20.3	3.48	822	Bottom 500	0.24974	0.50068	0.6726	Both High
CIJOLEKF_00456_245_255	FVEIHGKKYH	10	19.3	3.44	822	Bottom 500	0.23687	0.50896	0.9842	Both High
CIJOLEKF_01509_144_158	IHKFFQENGFVYTH	14	24.1	3.97	526	Mid 400	0.20181	0.51254	0.9205	Both High
CIJOLEKF_01509_145_158	HKFFQENGFVYTH	13	23.1	3.95	526	Mid 400	0.20524	0.49111	0.9532	AnOxPP only
CIJOLEKF_01509_142_158	YAIHKFFQENGFVYTH	16	25.5	3.86	526	Mid 400	0.21336	0.48021	0.9862	AnOxPP only
CIJOLEKF_00641_88_95	YDMIHFH	7	19.3	4.45	895	Mid 400	0.23664	0.48614	0.0003	Both Low
CIJOLEKF_00007_411_416	FHMDH	5	15.9	4.23	895	Mid 400	0.28818	0.52078	0.0012	AnOxPePred only
CIJOLEKF_00641_80_95	IYHENLNNYDMIHFH	15	26.2	4.22	895	Mid 400	0.21663	0.42984	0.0049	Both Low
CIJOLEKF_00261_208_216	HFNWFDEY	8	22.3	4.93	279	Mid 400	0.22014	0.5045	0.0135	AnOxPePred only
CIJOLEKF_00024_148_161	YWEELHGHYKKYF	13	26.2	4.7	279	Mid 400	0.28735	0.67027	0.9989	Both High
CIJOLEKF_00024_148_164	YWEELHGHYKKYFEEY	16	28.6	4.55	279	Mid 400	0.20383	0.65976	0.9991	Both High
CIJOLEKF_01522_31_38	FQDHVYW	7	21.4	5.08	78	Top 100	0.22315	0.49759	0.0047	Both Low
CIJOLEKF_01522_31_43	FQDHVYWRKNFH	12	25.8	4.87	78	Top 100	0.21465	0.59469	0.0003	AnOxPePred only
CIJOLEKF_01522_30_38	LFQDHVYW	8	21.4	4.68	78	Top 100	0.22105	0.50309	0.9863	Both High
CIJOLEKF_00048_22_31	WHGDGIYYH	9	23.4	4.83	443	Mid 400	0.20814	0.5502	0.9961	Both High
CIJOLEKF_00048_20_31	NKWHGDGIYYH	11	23.4	4.56	443	Mid 400	0.2093	0.49035	0.9929	AnOxPP only
CIJOLEKF_00048_21_31	KWHGDGIYYH	10	23.4	4.49	443	Mid 400	0.20177	0.54014	0.997	Both High
CIJOLEKF_01047_125_133	FHAWFNPY	8	21.8	4.79	956	Mid 400	0.24874	0.54729	0.9997	Both High
CIJOLEKF_00284_463_470	FAHYLEW	7	20.4	4.78	956	Mid 400	0.23549	0.55251	0.93	Both High
CIJOLEKF_00082_144_159	FFITHVETPWLNYKH	15	27.3	4.47	956	Mid 400	0.22758	0.53575	0.0003	AnOxPePred only
CIJOLEKF_00938_190_198	HFGPWPYY	8	22.8	5.08	3	Top 100	0.26053	0.69148	0.9998	Both High
CIJOLEKF_00938_189_198	NHFGPWPYY	9	23.8	4.94	3	Top 100	0.26229	0.64323	0.9998	Both High
CIJOLEKF_00233_558_575	WARIPHFYNSPYYVYQY	17	31	4.87	3	Top 100	0.21152	0.58533	0.9996	Both High
CIJOLEKF_00959_369_376	DHPWILH	7	18.1	4.09	883	Bottom 500	0.27883	0.52976	0.9989	Both High
CIJOLEKF_00959_363_376	INYQPEDHPWILH	13	22.5	3.8	883	Bottom 500	0.23373	0.48202	0.999	AnOxPP only
CIJOLEKF_00959_365_376	YQPEDHPWILH	11	20.5	3.8	883	Bottom 500	0.25256	0.5395	0.9992	Both High
CIJOLEKF_01376_321_330	WLYGVHAFY	9	22.3	4.54	183	Mid 400	0.20975	0.58205	0.9998	Both High
CIJOLEKF_01376_320_330	PWLYGVHAFY	10	22.8	4.34	183	Mid 400	0.20659	0.58879	0.9998	Both High
CIJOLEKF_00780_86_93	ANHFQFW	7	18.9	4.33	183	Mid 400	0.25977	0.46743	0.0683	Both Low
CIJOLEKF_01591_30_48	PVGWSIFWWALYLPFFFY	18	32.2	4.91	507	Top 100	0.19105	0.62687	0.9998	Both High
CIJOLEKF_01591_28_48	YLPVGWSIFWWALYLPFFFY	20	33.6	4.8	507	Top 100	0.18286	0.66608	NA	Error
CIJOLEKF_01591_29_48	LPVGWSIFWWALYLPFFFY	19	32.2	4.71	507	Top 100	0.19429	0.6623	0.9998	Both High
CIJOLEKF_01837_108_119	IHSYYVDQWDW	11	22.5	4.32	457	Mid 400	0.1647	0.46939	0.0093	Both Low
CIJOLEKF_01837_109_119	HSYYVDQWDW	10	22	4.13	457	Mid 400	0.16797	0.42267	0.0108	Both Low
CIJOLEKF_01837_107_119	PIHSYYVDQWDW	12	21.5	3.78	457	Mid 400	0.16979	0.47073	0.6377	AnOxPP only
CIJOLEKF_01985_2_15	WHWLNWVVLCLYF	13	25.1	4.43	824	Mid 400	0.16102	0.47647	0.0004	Both Low
CIJOLEKF_01320_6_21	FWKFLICFGLVWYIY	15	26.7	4.34	824	Mid 400	0.18312	0.49306	0.0024	Both Low
CIJOLEKF_01488_146_163	SCLWVGFLEFLGYYYGH	17	28.1	4.24	824	Mid 400	0.1975	0.53911	0.0112	AnOxPePred only
CIJOLEKF_02068_84_88	WWHW	4	20.3	6.56	471	Top 100	0.23752	0.68099	0.0038	AnOxPePred only
CIJOLEKF_02068_84_87	WWH	3	17.2	6.26	471	Top 100	0.25503	0.64695	0.0176	AnOxPePred only
CIJOLEKF_02068_85_88	WHW	3	16.2	5.84	471	Top 100	0.25575	0.63311	0.0206	AnOxPePred only
CIJOLEKF_00068_281_301	FVYYNEDYNKWEGITYNWAY	20	29.1	3.9	125	Bottom 500	0.13877	0.39851	NA	Error
CIJOLEKF_00068_279_299	HNFVYYNEDYNKWEGITYNW	20	28.7	3.82	125	Bottom 500	0.1562	0.47979	NA	Error
CIJOLEKF_00068_281_299	FVYYNEDYNKWEGITYNW	18	26.7	3.76	125	Bottom 500	0.15773	0.46378	0.5528	AnOxPP only
CIJOLEKF_00338_120_124	WKWH	4	19.2	6.15	117	Top 100	0.22565	0.5765	0.0141	AnOxPePred only
CIJOLEKF_01319_122_129	FKYWYSH	7	24.3	5.95	117	Top 100	0.17227	0.60249	0.886	Both High
CIJOLEKF_01924_15_19	WKYH	4	18	5.69	117	Top 100	0.2191	0.58958	0.5554	Both High
CIJOLEKF_02342_112_129	FLAYLLNFLFLFPITFW	17	24	3.36	696	Bottom 500	0.23121	0.46623	0.9921	AnOxPP only
CIJOLEKF_02342_127_137	FWDLILSHSF	10	18.9	3.33	696	Bottom 500	0.26774	0.41179	0.9957	AnOxPP only
CIJOLEKF_02342_126_135	TFWDLILSH	9	17.5	3.25	696	Bottom 500	0.2184	0.3856	0.0289	Both Low
CIJOLEKF_00946_195_208	YYYMCIFGPFKKY	13	23.4	4.02	60	Mid 400	0.19864	0.49379	0.9665	AnOxPP only
CIJOLEKF_01724_97_116	IYTFYVIVFGWVLKYFCMY	19	28.4	3.93	60	Mid 400	0.17471	0.56818	0.0022	AnOxPePred only
CIJOLEKF_01724_100_116	FYVIVFGWVLKYFCMY	16	25.5	3.86	60	Mid 400	0.18425	0.55737	0.0017	AnOxPePred only
CIJOLEKF_01596_18_25	DPHWFPH	7	20	4.66	586	Mid 400	0.29321	0.60536	0.999	Both High
CIJOLEKF_01522_83_90	PWHSPRY	7	18.5	4.21	586	Mid 400	0.26222	0.56184	0.9998	Both High
CIJOLEKF_00696_84_95	VHAHLTHGQYW	11	22	4.19	586	Mid 400	0.27776	0.55155	0.9921	Both High
CIJOLEKF_02138_428_439	WHSSDGMYYIY	11	21.8	4.14	970	Bottom 500	0.2152	0.50571	0.0053	AnOxPePred only
CIJOLEKF_02138_433_450	GMYYIYTQKQNEYFEYW	17	25.5	3.68	970	Bottom 500	0.17698	0.37366	0.0002	Both Low
CIJOLEKF_02138_428_440	WHSSDGMYYIYT	12	20.8	3.61	970	Bottom 500	0.20314	0.52588	0.0023	AnOxPePred only
CIJOLEKF_01493_161_173	FHFAHSFVRGNW	12	23.3	4.24	310	Mid 400	0.20195	0.39888	0.0875	Both Low
CIJOLEKF_01493_161_168	FHFAHSF	7	17.7	3.97	310	Mid 400	0.29551	0.49565	0.941	AnOxPP only
CIJOLEKF_00515_140_155	FHVFTGHTMENGQWH	15	24.9	3.93	310	Mid 400	0.22313	0.51132	0.0003	AnOxPePred only
CIJOLEKF_02213_84_104	VHHEKSLFVKKNGKWYYKKW	20	29.4	3.96	404	Bottom 500	0.12702	0.32557	NA	Error
CIJOLEKF_02213_85_104	HHEKSLFVKKNGKWYYKKW	19	27.9	3.83	404	Bottom 500	0.1433	0.31721	0.9771	AnOxPP only
CIJOLEKF_02213_84_101	VHHEKSLFVKKNGKWYY	17	25.8	3.75	404	Bottom 500	0.1739	0.27401	0.9997	AnOxPP only
CIJOLEKF_01227_221_231	HSESWYNPFA	10	18.4	3.21	778	Bottom 500	0.23892	0.55303	0.9916	Both High
CIJOLEKF_01227_220_232	IHSESWYNPFAR	12	18.9	3.13	778	Bottom 500	0.22175	0.5652	0.9997	Both High
CIJOLEKF_01227_220_231	IHSESWYNPFA	11	17.9	3.12	778	Bottom 500	0.23743	0.54329	0.9969	Both High
CIJOLEKF_00466_8_15	WFMIHTY	7	20.9	4.93	226	Mid 400	0.22721	0.49696	0.0038	Both Low
CIJOLEKF_00466_7_15	KWFMIHTY	8	20.9	4.54	226	Mid 400	0.21466	0.47318	0.0044	Both Low
CIJOLEKF_01804_88_95	MYHWKYP	7	19.4	4.48	226	Mid 400	0.20762	0.67583	0.003	AnOxPePred only
CIJOLEKF_01231_169_181	FEHYFQHIYFSF	12	27.4	5.27	561	Top 100	0.23229	0.57885	0.9883	Both High
CIJOLEKF_01231_166_181	PYSFEHYFQHIYFSF	15	29.8	5.05	561	Top 100	0.24376	0.60923	0.9948	Both High
CIJOLEKF_01231_169_182	FEHYFQHIYFSFI	13	27.4	4.99	561	Top 100	0.22317	0.58435	0.8561	Both High
CIJOLEKF_00175_109_114	YDFFH	5	18.7	5.19	119	Top 100	0.2271	0.49652	0.955	AnOxPP only
CIJOLEKF_02393_414_418	FDFH	4	16.3	5.05	119	Top 100	0.29119	0.47098	0.8987	AnOxPP only
CIJOLEKF_01955_250_254	FDYH	4	16.3	5.05	119	Top 100	0.2626	0.56886	0.9709	Both High
CIJOLEKF_01765_283_295	IWAFYNYCKSHH	12	27.3	5.24	587	Top 100	0.16339	0.59626	0.0008	AnOxPePred only
CIJOLEKF_01765_284_295	WAFYNYCKSHH	11	25.3	5.05	587	Top 100	0.1692	0.58769	0.0035	AnOxPePred only
CIJOLEKF_01765_284_296	WAFYNYCKSHHM	12	26.3	4.99	587	Top 100	0.15269	0.53847	0.0001	AnOxPePred only
CIJOLEKF_01282_380_385	YYYCH	5	18.2	5.02	472	Mid 400	0.1775	0.7088	0.8824	Both High
CIJOLEKF_01282_379_385	SYYYCH	6	18.2	4.52	472	Mid 400	0.17611	0.68837	0.6335	Both High
CIJOLEKF_01282_378_385	TSYYYCH	7	18.2	4.12	472	Mid 400	0.18103	0.66378	0.2117	AnOxPePred only
CIJOLEKF_00892_111_127	HDYRGDSLYLFYPFPY	16	24.4	3.62	545	Bottom 500	0.25409	0.58129	0.9999	Both High
CIJOLEKF_00892_118_132	LYLFYPFPYLRGKY	14	22.4	3.57	545	Bottom 500	0.21399	0.58029	0.9997	Both High
CIJOLEKF_00892_119_132	YLFYPFPYLRGKY	13	21.4	3.53	545	Bottom 500	0.21035	0.57333	0.9996	Both High
CIJOLEKF_01229_135_141	FYKFHW	6	23.3	6.15	90	Top 100	0.21352	0.54594	0.8464	Both High
CIJOLEKF_01229_134_141	IFYKFHW	7	23.3	5.65	90	Top 100	0.19609	0.52085	0.5622	Both High
CIJOLEKF_01229_135_142	FYKFHWI	7	22.3	5.35	90	Top 100	0.20487	0.53114	0.0575	AnOxPePred only
CIJOLEKF_01203_22_42	VFVHGFLWDSSVWDKITEMF	20	24.4	2.96	255	Bottom 500	0.16484	0.48061	NA	Error
CIJOLEKF_01203_22_41	VFVHGFLWDSSVWDKITEM	19	23	2.82	255	Bottom 500	0.15962	0.45057	0.79	AnOxPP only
CIJOLEKF_01203_22_39	VFVHGFLWDSSVWDKIT	17	21	2.71	255	Bottom 500	0.18026	0.48579	0.9921	AnOxPP only
CIJOLEKF_00944_58_78	FNYVLEYFDGKYPLYHFDVY	20	31.2	4.32	206	Mid 400	0.18563	0.54998	NA	Error
CIJOLEKF_00944_64_78	YFDGKYPLYHFDVY	14	25.4	4.27	206	Mid 400	0.21065	0.63309	0.9996	Both High
CIJOLEKF_00944_65_78	FDGKYPLYHFDVY	13	24	4.16	206	Mid 400	0.21539	0.63284	0.9996	Both High
CIJOLEKF_01631_227_235	WYGAFYAH	8	22.3	4.93	21	Top 100	0.19554	0.53743	0.9966	Both High
CIJOLEKF_00917_240_244	IYWY	4	15.9	4.9	21	Top 100	0.19631	0.63245	0.9971	Both High
CIJOLEKF_02140_3_7	WYIY	4	14.9	4.53	21	Top 100	0.19044	0.59233	0.4243	AnOxPePred only
CIJOLEKF_02381_442_457	FKHYHGDELIYFDTY	15	26	4.18	166	Mid 400	0.21104	0.48175	0.9988	AnOxPP only
CIJOLEKF_02381_437_457	VYTGKFKHYHGDELIYFDTY	20	28.9	3.86	166	Mid 400	0.18657	0.60679	NA	Error
CIJOLEKF_02348_185_198	LYYDHFHTLEDLY	13	22.6	3.83	166	Mid 400	0.28725	0.52099	0.9998	Both High
CIJOLEKF_00780_78_93	WMFYESQRANHFQFW	15	28.3	4.7	986	Mid 400	0.2205	0.42981	0.0002	Both Low
CIJOLEKF_00780_77_93	IWMFYESQRANHFQFW	16	28.3	4.48	986	Mid 400	0.21043	0.45254	0.0002	Both Low
CIJOLEKF_02151_306_320	YYFIELIEFMWIYW	14	25.7	4.34	986	Mid 400	0.18969	0.42045	0.8468	AnOxPP only
CIJOLEKF_00935_315_323	IYMYLYKH	8	20.7	4.48	628	Mid 400	0.1777	0.58388	0.0009	AnOxPePred only
CIJOLEKF_01224_18_31	IYTYLYMHKINHY	13	24.6	4.31	628	Mid 400	0.19675	0.62059	0.9984	Both High
CIJOLEKF_01224_18_26	IYTYLYMH	8	19.7	4.2	628	Mid 400	0.17545	0.57637	0.9852	Both High
CIJOLEKF_01491_85_98	DIFWINAPHFKKY	13	20.3	3.27	216	Bottom 500	0.25598	0.53673	0.0074	AnOxPePred only
CIJOLEKF_01491_83_98	LQDIFWINAPHFKKY	15	21.3	3.11	216	Bottom 500	0.25376	0.46333	0.9998	AnOxPP only
CIJOLEKF_01491_84_98	QDIFWINAPHFKKY	14	20.3	3.08	216	Bottom 500	0.25133	0.52799	0.0063	AnOxPePred only
CIJOLEKF_00002_277_282	FHTYW	5	19.9	5.6	6	Top 100	0.25085	0.57752	0.1375	AnOxPePred only
CIJOLEKF_01074_142_148	CWFYGH	6	21.4	5.54	6	Top 100	0.22385	0.62643	0.003	AnOxPePred only
CIJOLEKF_00329_145_150	HYDFW	5	18.9	5.26	6	Top 100	0.21724	0.5462	0.2216	AnOxPePred only
CIJOLEKF_00517_140_148	FEGCYHGH	8	19.3	4.09	762	Mid 400	0.23064	0.65327	0.9803	Both High
CIJOLEKF_00173_70_90	FYSMCEHHLLPFYGKAHVAY	20	30	4.08	762	Mid 400	0.29401	0.49984	NA	Error
CIJOLEKF_00284_227_238	WVPGHFCKDEH	11	21.5	4.06	762	Mid 400	0.21501	0.54774	0.1278	AnOxPePred only
CIJOLEKF_01905_703_712	DWKWYLKIH	9	22.1	4.48	116	Mid 400	0.18965	0.53276	0.0001	AnOxPePred only
CIJOLEKF_01905_702_712	EDWKWYLKIH	10	22.1	4.16	116	Mid 400	0.18565	0.52298	0.0001	AnOxPePred only
CIJOLEKF_02301_251_265	WIGVFYEWYKTKEY	14	24.3	4.02	116	Mid 400	0.14872	0.6739	0.006	AnOxPePred only
CIJOLEKF_00003_102_117	IHEDYIYDFIFDDGH	15	24.6	3.86	451	Bottom 500	0.18218	0.46336	0.455	Both Low
CIJOLEKF_00003_99_117	MHKIHEDYIYDFIFDDGH	18	26.6	3.74	451	Bottom 500	0.21309	0.51514	0.0013	AnOxPePred only
CIJOLEKF_00003_103_117	HEDYIYDFIFDDGH	14	23.1	3.73	451	Bottom 500	0.18669	0.38371	0.8203	AnOxPP only
CIJOLEKF_00002_250_257	GWGYDHF	7	17.9	4.03	799	Bottom 500	0.19513	0.62436	0.9934	Both High
CIJOLEKF_00002_251_263	WGYDHFPGTVRY	12	21.8	3.86	799	Bottom 500	0.23806	0.53056	0.9996	Both High
CIJOLEKF_00002_251_259	WGYDHFPG	8	18.4	3.83	799	Bottom 500	0.20944	0.61382	0.9955	Both High
CIJOLEKF_00030_392_411	FKNRFLLYPYGGHCGNMFY	19	26.9	3.62	316	Bottom 500	0.19463	0.65722	0.9998	Both High
CIJOLEKF_00030_396_411	FLLYPYGGHCGNMFY	15	23.5	3.61	316	Bottom 500	0.20458	0.66849	0.9998	Both High
CIJOLEKF_00030_395_405	RFLLYPYGGH	10	19.7	3.54	316	Bottom 500	0.21889	0.65907	0.9994	Both High
CIJOLEKF_01478_18_35	LYFEYSEKMPIFDYHCH	17	28.5	4.33	54	Mid 400	0.20435	0.43194	0.8729	AnOxPP only
CIJOLEKF_01478_19_35	YFEYSEKMPIFDYHCH	16	27.5	4.31	54	Mid 400	0.19817	0.439	0.8367	AnOxPP only
CIJOLEKF_01478_20_35	FEYSEKMPIFDYHCH	15	26.1	4.2	54	Mid 400	0.20142	0.43209	0.8038	AnOxPP only
CIJOLEKF_02087_104_113	YFYEIFRRH	9	20.1	3.95	169	Bottom 500	0.17632	0.4292	0.9825	AnOxPP only
CIJOLEKF_01214_187_196	FFSENFFYF	9	19.9	3.89	169	Bottom 500	0.24769	0.48124	0.0186	Both Low
CIJOLEKF_02210_439_451	FTDFMFYSLFKY	12	21.9	3.88	169	Bottom 500	0.23615	0.51855	0.0039	AnOxPePred only
CIJOLEKF_00930_241_256	FHFEGGFDKYHISQH	15	26.1	4.2	671	Mid 400	0.21151	0.49397	0.9895	AnOxPP only
CIJOLEKF_00930_241_259	FHFEGGFDKYHISQHKMY	18	28.5	4.14	671	Mid 400	0.21684	0.54386	0.9484	Both High
CIJOLEKF_00930_240_256	LFHFEGGFDKYHISQH	16	26.1	4	671	Mid 400	0.21014	0.49889	0.9926	AnOxPP only
CIJOLEKF_02076_184_195	FPYVPKFYYNF	11	21.4	4.03	919	Bottom 500	0.18612	0.55019	0.998	Both High
CIJOLEKF_02076_184_198	FPYVPKFYYNFLDF	14	23.8	3.9	919	Bottom 500	0.19338	0.60303	0.998	Both High
CIJOLEKF_01986_104_119	PFYYKFNFAEIKNYY	15	24.3	3.79	919	Bottom 500	0.18921	0.3989	0.9996	AnOxPP only
CIJOLEKF_00823_447_459	IKEWLREHIHKY	12	19.5	3.28	482	Bottom 500	0.20816	0.50944	0.0057	AnOxPePred only
CIJOLEKF_00823_444_459	LHLIKEWLREHIHKY	15	22	3.27	482	Bottom 500	0.18408	0.44453	0.9996	AnOxPP only
CIJOLEKF_00823_445_459	HLIKEWLREHIHKY	14	21	3.24	482	Bottom 500	0.19706	0.45144	0.9995	AnOxPP only
CIJOLEKF_02206_26_45	LHFCEGCFNYKTWDENFGH	19	29.7	4.2	723	Mid 400	0.18446	0.44456	0.0464	Both Low
CIJOLEKF_02206_27_45	HFCEGCFNYKTWDENFGH	18	28.7	4.18	723	Mid 400	0.14987	0.46324	0.0013	Both Low
CIJOLEKF_02206_27_47	HFCEGCFNYKTWDENFGHPF	20	30.1	4.1	723	Mid 400	0.1719	0.46103	NA	Error
CIJOLEKF_00117_714_722	WQSYHQGY	8	18.4	3.83	800	Bottom 500	0.22199	0.62016	0.1018	AnOxPePred only
CIJOLEKF_00117_712_719	SMWQSYH	7	17	3.76	800	Bottom 500	0.22075	0.49018	0.0004	Both Low
CIJOLEKF_00117_713_722	MWQSYHQGY	9	19.4	3.76	800	Bottom 500	0.22708	0.60457	0.0139	AnOxPePred only
CIJOLEKF_00610_324_344	FFTGKYWLNFLIPDYNKYIY	20	28.9	3.86	981	Bottom 500	0.23404	0.42175	NA	Error
CIJOLEKF_00620_306_317	FVVKWLFPYLY	11	20.2	3.72	981	Bottom 500	0.17946	0.55337	0.8933	Both High
CIJOLEKF_00620_305_321	IFVVKWLFPYLYSSEY	16	24.6	3.66	981	Bottom 500	0.19148	0.67278	0.9195	Both High
CIJOLEKF_00806_560_572	FIHSDEDYRCWM	12	20.4	3.51	484	Bottom 500	0.20771	0.41838	0	Both Low
CIJOLEKF_00806_560_573	FIHSDEDYRCWMS	13	20.4	3.29	484	Bottom 500	0.20302	0.43616	0.0002	Both Low
CIJOLEKF_00806_559_572	LFIHSDEDYRCWM	13	20.4	3.29	484	Bottom 500	0.20444	0.41861	0.0001	Both Low
CIJOLEKF_01304_30_40	WSFFFLLFSH	10	23.7	4.57	395	Mid 400	0.25867	0.41127	0.0011	Both Low
CIJOLEKF_01304_29_40	IWSFFFLLFSH	11	21.7	4.11	395	Mid 400	0.2364	0.39616	0.0011	Both Low
CIJOLEKF_01304_32_40	FFFLLFSH	8	19.1	4.03	395	Mid 400	0.26628	0.41023	0.9759	AnOxPP only
CIJOLEKF_02114_292_308	FSKDYFDYIIIDEVHH	16	24.1	3.55	97	Bottom 500	0.18855	0.39571	0.0005	Both Low
CIJOLEKF_02366_315_330	FKKDYFDYIIYDEAH	15	23	3.49	97	Bottom 500	0.17765	0.47906	0.0043	Both Low
CIJOLEKF_02114_295_308	DYFDYIIIDEVHH	13	20.7	3.36	97	Bottom 500	0.19355	0.36496	0.9779	AnOxPP only
CIJOLEKF_01812_44_53	WFHNISSNH	9	20.5	4.05	358	Bottom 500	0.24254	0.35707	0.0005	Both Low
CIJOLEKF_01812_41_47	NSSWFH	6	16.5	3.98	358	Bottom 500	0.2395	0.4924	0.0012	Both Low
CIJOLEKF_01812_43_49	SWFHNI	6	15.5	3.66	358	Bottom 500	0.26895	0.48436	0.0001	Both Low
CIJOLEKF_00855_699_706	YYYKMIH	7	19.2	4.42	165	Mid 400	0.14868	0.54311	0.0732	AnOxPePred only
CIJOLEKF_02199_893_910	IYIKHYNYGHTGIKFYY	17	28.9	4.42	165	Mid 400	0.16568	0.61687	0.9997	Both High
CIJOLEKF_02199_894_910	YIKHYNYGHTGIKFYY	16	27.4	4.28	165	Mid 400	0.19314	0.60793	0.9997	Both High
CIJOLEKF_00529_71_82	VWMPEYVHPYH	11	24.9	4.95	401	Top 100	0.1863	0.64271	0.7307	Both High
CIJOLEKF_00529_72_82	WMPEYVHPYH	10	24.9	4.88	401	Top 100	0.2035	0.65807	0.0658	AnOxPePred only
CIJOLEKF_00529_70_82	IVWMPEYVHPYH	12	24.9	4.64	401	Top 100	0.18029	0.65021	0.9699	Both High
CIJOLEKF_00640_252_270	YMYYKFPYIYFGFYSLFY	18	33.4	5.17	566	Top 100	0.16528	0.60766	0.9996	Both High
CIJOLEKF_00640_252_266	YMYYKFPYIYFGFY	14	28.6	5.03	566	Top 100	0.18001	0.59121	0.9996	Both High
CIJOLEKF_00640_250_270	KDYMYYKFPYIYFGFYSLFY	20	34.4	4.96	566	Top 100	0.16638	0.6293	NA	Error
CIJOLEKF_00156_18_36	IYIFFRSKYLFYFRLLKH	18	26.8	3.78	67	Bottom 500	0.18163	0.54396	0.9984	Both High
CIJOLEKF_00156_21_36	FFRSKYLFYFRLLKH	15	23.9	3.7	67	Bottom 500	0.21524	0.5289	0.9974	Both High
CIJOLEKF_00156_18_37	IYIFFRSKYLFYFRLLKHF	19	27.2	3.68	67	Bottom 500	0.18764	0.56632	0.9988	Both High
CIJOLEKF_00800_93_100	IHHIYYF	7	19.7	4.57	720	Mid 400	0.26011	0.61236	0.9758	Both High
CIJOLEKF_00800_93_101	IHHIYYFE	8	20.7	4.48	720	Mid 400	0.234	0.61027	0.9845	Both High
CIJOLEKF_02015_145_157	YIYHHPQNDIFY	12	24.1	4.44	720	Mid 400	0.28266	0.48043	0.9996	AnOxPP only
CIJOLEKF_02060_227_235	VWMSKYVH	8	20.5	4.43	955	Mid 400	0.1726	0.49086	0.0002	Both Low
CIJOLEKF_02060_226_235	VVWMSKYVH	9	20.5	4.05	955	Mid 400	0.16901	0.47431	0.0004	Both Low
CIJOLEKF_02060_224_235	FVVVWMSKYVH	11	20.4	3.77	955	Mid 400	0.17536	0.50273	0.0002	AnOxPePred only
CIJOLEKF_02360_43_56	HIKYNHDFYAYYP	13	24.5	4.29	950	Mid 400	0.2073	0.56192	0.0054	AnOxPePred only
CIJOLEKF_02448_43_59	HIKYNHDFYAYYPEYI	16	27.4	4.28	950	Mid 400	0.19452	0.62425	0.0004	AnOxPePred only
CIJOLEKF_01047_191_201	VHMDDYFYPY	10	22.1	4.16	950	Mid 400	0.20064	0.60241	0.0134	AnOxPePred only
CIJOLEKF_01329_191_201	DSYRFMGKHY	10	17.7	3.03	957	Bottom 500	0.22976	0.44561	0.5438	AnOxPP only
CIJOLEKF_01329_189_201	YKDSYRFMGKHY	12	18.1	2.93	957	Bottom 500	0.18779	0.45255	0.4046	Both Low
CIJOLEKF_01329_189_203	YKDSYRFMGKHYVF	14	19.5	2.89	957	Bottom 500	0.21058	0.42882	0.0031	Both Low
CIJOLEKF_00048_12_31	IYFGGIKENKWHGDGIYYH	19	29.7	4.2	246	Mid 400	0.16957	0.47675	0.9978	AnOxPP only
CIJOLEKF_00048_13_31	YFGGIKENKWHGDGIYYH	18	28.7	4.18	246	Mid 400	0.18004	0.53257	0.9978	Both High
CIJOLEKF_00048_14_31	FGGIKENKWHGDGIYYH	17	27.3	4.07	246	Mid 400	0.18795	0.52581	0.9976	Both High
CIJOLEKF_00735_203_218	HWEEIFEEKKIRVYW	15	21	3.04	711	Bottom 500	0.1836	0.33139	0.0005	Both Low
CIJOLEKF_00735_201_218	LDHWEEIFEEKKIRVYW	17	22	2.93	711	Bottom 500	0.21657	0.35071	0.9899	AnOxPP only
CIJOLEKF_00735_202_218	DHWEEIFEEKKIRVYW	16	21	2.87	711	Bottom 500	0.19331	0.3204	0.0005	Both Low
CIJOLEKF_01907_177_186	FPHWNWQQF	9	23.5	4.86	639	Mid 400	0.27295	0.61809	0.512	Both High
CIJOLEKF_01907_177_184	FPHWNWQ	7	20.1	4.69	639	Mid 400	0.29646	0.60596	0.9219	Both High
CIJOLEKF_01907_177_185	FPHWNWQQ	8	21.1	4.6	639	Mid 400	0.26664	0.6018	0.8589	Both High
CIJOLEKF_01517_76_92	WIEKVFGKKMAYIYGW	16	22.4	3.18	304	Bottom 500	0.13923	0.3829	0.001	Both Low
CIJOLEKF_01517_76_93	WIEKVFGKKMAYIYGWT	17	22.4	3.01	304	Bottom 500	0.14015	0.38181	0.003	Both Low
CIJOLEKF_01517_75_92	SWIEKVFGKKMAYIYGW	17	22.4	3.01	304	Bottom 500	0.16377	0.39523	0.0009	Both Low
CIJOLEKF_00045_23_32	WFPPYQRYH	9	25.3	5.34	186	Top 100	0.23918	0.60148	0.9968	Both High
CIJOLEKF_00045_22_32	VWFPPYQRYH	10	25.8	5.11	186	Top 100	0.22757	0.6263	0.9974	Both High
CIJOLEKF_00045_23_33	WFPPYQRYHF	10	25.7	5.08	186	Top 100	0.20616	0.64518	0.9984	Both High
CIJOLEKF_00589_80_94	FYKLMYNYYMHREH	14	26.5	4.53	394	Mid 400	0.16318	0.68341	0.9479	Both High
CIJOLEKF_00589_79_94	IFYKLMYNYYMHREH	15	27.5	4.52	394	Mid 400	0.14799	0.66974	0.9441	Both High
CIJOLEKF_00589_80_96	FYKLMYNYYMHREHKY	16	27.9	4.39	394	Mid 400	0.15275	0.67151	0.9969	Both High
CIJOLEKF_01945_147_151	FYPH	4	16.8	5.24	676	Top 100	0.28786	0.63983	0.998	Both High
CIJOLEKF_00019_187_191	PFYH	4	16.8	5.24	676	Top 100	0.27893	0.59467	0.9972	Both High
CIJOLEKF_01310_186_191	FRYFH	5	18.7	5.19	676	Top 100	0.21037	0.55655	0.9856	Both High
CIJOLEKF_01989_362_373	WYELCDKYGIY	11	18.8	3.35	836	Bottom 500	0.18744	0.46223	0.9997	AnOxPP only
CIJOLEKF_01989_362_375	WYELCDKYGIYVM	13	20.3	3.27	836	Bottom 500	0.16645	0.4148	0.9919	AnOxPP only
CIJOLEKF_01989_355_375	HYPNDSRWYELCDKYGIYVM	20	25.7	3.22	836	Bottom 500	0.15966	0.47011	NA	Error
CIJOLEKF_00934_421_428	FFFYFKY	7	20.9	4.93	543	Mid 400	0.23095	0.56093	0.9881	Both High
CIJOLEKF_02054_140_145	FFFAH	5	16.7	4.5	543	Mid 400	0.2838	0.46066	0.7453	AnOxPP only
CIJOLEKF_02054_138_145	FVFFFAH	7	19.1	4.39	543	Mid 400	0.26086	0.40654	0.0079	Both Low
CIJOLEKF_01594_169_172	PYH	3	13.9	4.86	770	Top 100	0.2876	0.61981	0.9974	Both High
CIJOLEKF_00990_180_185	HYPFY	5	17.7	4.85	770	Top 100	0.25569	0.6444	0.9998	Both High
CIJOLEKF_00329_275_280	VHPYY	5	17.3	4.71	770	Top 100	0.27303	0.6473	0.9998	Both High
CIJOLEKF_00271_44_50	YIWIHC	6	18.5	4.62	44	Mid 400	0.21076	0.52563	0.0001	AnOxPePred only
CIJOLEKF_00263_392_401	FEHSYPHDW	9	22.4	4.57	44	Mid 400	0.25756	0.61196	0.9464	Both High
CIJOLEKF_00520_240_247	IYVSHCW	7	19	4.36	44	Mid 400	0.21061	0.48062	0.0014	Both Low
CIJOLEKF_00141_142_148	KWFFRH	6	18.9	4.75	756	Mid 400	0.22379	0.46737	0.7578	AnOxPP only
CIJOLEKF_01140_257_268	WATSIFKYYLH	11	22.8	4.4	756	Mid 400	0.20409	0.44845	0.9089	AnOxPP only
CIJOLEKF_00455_19_30	WFYSKKVQSFH	11	22.3	4.27	756	Mid 400	0.16078	0.33353	0.001	Both Low
CIJOLEKF_01998_324_337	FYDFYKSSHWDSH	13	27.7	5.06	108	Top 100	0.20179	0.42309	0.0076	Both Low
CIJOLEKF_00284_282_290	LYWLKEFH	8	22.4	4.96	108	Top 100	0.19651	0.46449	0.9952	AnOxPP only
CIJOLEKF_00284_283_290	YWLKEFH	7	20.9	4.93	108	Top 100	0.19831	0.45902	0.9918	AnOxPP only
CIJOLEKF_01264_65_69	FYWY	4	18.3	5.81	269	Top 100	0.20555	0.66803	0.9951	Both High
CIJOLEKF_00141_143_148	WFFRH	5	19.9	5.6	269	Top 100	0.24344	0.5091	0.0027	AnOxPePred only
CIJOLEKF_00698_51_56	WYFYY	5	19.7	5.54	269	Top 100	0.1919	0.68262	0.9964	Both High
CIJOLEKF_00356_4_21	FAKIYDKFMKYCDYDQW	17	25.1	3.6	681	Bottom 500	0.2143	0.3748	0.0002	Both Low
CIJOLEKF_00356_4_24	FAKIYDKFMKYCDYDQWSSY	20	27.5	3.58	681	Bottom 500	0.1867	0.49516	NA	Error
CIJOLEKF_00356_11_21	FMKYCDYDQW	10	19.8	3.57	681	Bottom 500	0.17023	0.47591	0.0002	Both Low
CIJOLEKF_01319_381_396	YKYIHRYPDGPYEFY	15	24.4	3.81	811	Bottom 500	0.18023	0.55758	0.9997	Both High
CIJOLEKF_01319_383_396	YIHRYPDGPYEFY	13	22	3.68	811	Bottom 500	0.23224	0.58506	0.9997	Both High
CIJOLEKF_01319_380_396	EYKYIHRYPDGPYEFY	16	24.4	3.62	811	Bottom 500	0.16729	0.5746	0.9997	Both High
CIJOLEKF_00212_202_217	FSMISYLEHRYGIYH	15	26.6	4.32	268	Mid 400	0.20394	0.55307	0.0009	AnOxPePred only
CIJOLEKF_00666_233_236	GYH	3	12.4	4.23	268	Mid 400	0.26192	0.60725	0.9911	Both High
CIJOLEKF_02139_294_299	GYMYH	5	15.8	4.19	268	Mid 400	0.20844	0.64711	0.9898	Both High
CIJOLEKF_00576_192_208	IYDENKKTFYFVFKFY	16	23.3	3.38	303	Bottom 500	0.17085	0.43615	0.8241	AnOxPP only
CIJOLEKF_00576_193_208	YDENKKTFYFVFKFY	15	22.3	3.33	303	Bottom 500	0.17952	0.4132	0.9564	AnOxPP only
CIJOLEKF_00576_192_209	IYDENKKTFYFVFKFYN	17	22.3	2.99	303	Bottom 500	0.15832	0.43023	0.0786	Both Low
CIJOLEKF_02373_220_236	IYHSGDSHYSNYYAKH	16	25.6	3.89	658	Bottom 500	0.22377	0.56434	0.986	Both High
CIJOLEKF_02373_220_233	IYHSGDSHYSNYY	13	22.6	3.83	658	Bottom 500	0.22202	0.50755	0.9984	Both High
CIJOLEKF_00188_158_173	IPYPRHENMNLYYKH	15	23.7	3.65	658	Bottom 500	0.24551	0.48925	0.9964	AnOxPP only
CIJOLEKF_02164_36_54	PFNIYIFIYGLIFSKAFH	18	25.4	3.49	178	Bottom 500	0.18123	0.44389	0.9979	AnOxPP only
CIJOLEKF_02164_37_54	FNIYIFIYGLIFSKAFH	17	24.4	3.45	178	Bottom 500	0.18311	0.43192	0.0012	Both Low
CIJOLEKF_00698_264_275	LYIWIYIFLFT	11	18.7	3.33	178	Bottom 500	0.17737	0.54715	0.9985	Both High
CIJOLEKF_01874_190_199	NNKNWYLYH	9	21.4	4.3	330	Mid 400	0.17605	0.5147	0.0002	AnOxPePred only
CIJOLEKF_01874_180_199	IFFQYLNSDNNNKNWYLYH	19	29.1	4.07	330	Mid 400	0.25325	0.37489	0.0002	Both Low
CIJOLEKF_01874_181_199	FFQYLNSDNNNKNWYLYH	18	28.1	4.05	330	Mid 400	0.30157	0.31623	0.0528	Both Low
CIJOLEKF_01039_822_826	FEFH	4	16.3	5.05	997	Top 100	0.29275	0.50131	0.9473	Both High
CIJOLEKF_00933_277_281	FFEH	4	16.3	5.05	997	Top 100	0.29222	0.49979	0.8199	AnOxPP only
CIJOLEKF_00190_102_109	EYYNFWH	7	21.3	5.05	997	Top 100	0.19178	0.60427	0.9408	Both High
CIJOLEKF_00932_153_163	YTPHLYRFFW	10	25.2	4.96	253	Mid 400	0.2187	0.56244	0.9935	Both High
CIJOLEKF_00932_152_163	IYTPHLYRFFW	11	23.7	4.64	253	Mid 400	0.22984	0.53853	0.9935	Both High
CIJOLEKF_00932_151_163	IIYTPHLYRFFW	12	23.7	4.34	253	Mid 400	0.22257	0.54737	0.9937	Both High
CIJOLEKF_01752_310_323	HYYFSFNNGEEYM	13	20.5	3.32	270	Bottom 500	0.24341	0.43634	0.843	AnOxPP only
CIJOLEKF_01752_310_330	HYYFSFNNGEEYMNEVFNMF	20	25.3	3.14	270	Bottom 500	0.17073	0.5264	NA	Error
CIJOLEKF_01752_310_320	HYYFSFNNGE	10	18.1	3.13	270	Bottom 500	0.23297	0.41006	0.9975	AnOxPP only
CIJOLEKF_01227_52_58	LEHWFH	6	20.5	5.26	996	Top 100	0.26814	0.61893	0.9949	Both High
CIJOLEKF_01227_51_58	ILEHWFH	7	20.5	4.81	996	Top 100	0.27148	0.57575	0.9954	Both High
CIJOLEKF_01319_213_218	EYHPW	5	17	4.61	996	Top 100	0.25432	0.66666	0.9862	Both High
CIJOLEKF_00263_386_401	LLHHKEFEHSYPHDW	15	27.9	4.61	248	Mid 400	0.25155	0.47843	0.9679	AnOxPP only
CIJOLEKF_00263_385_401	HLLHHKEFEHSYPHDW	16	28.4	4.5	248	Mid 400	0.2436	0.46746	0.9662	AnOxPP only
CIJOLEKF_00263_387_401	LHHKEFEHSYPHDW	14	25.9	4.39	248	Mid 400	0.25131	0.53651	0.9622	Both High
CIJOLEKF_00314_124_142	WADMLYRMYMRWFNEKRY	18	24.3	3.26	425	Bottom 500	0.14852	0.58627	0.0062	AnOxPePred only
CIJOLEKF_00314_124_138	WADMLYRMYMRWFN	14	20.9	3.22	425	Bottom 500	0.15291	0.53061	0.0003	AnOxPePred only
CIJOLEKF_00314_124_137	WADMLYRMYMRWF	13	19.9	3.17	425	Bottom 500	0.15403	0.56357	0.0005	AnOxPePred only
CIJOLEKF_01560_128_147	YFLIFYLVNTFSTWCFGVY	19	27.9	3.83	144	Bottom 500	0.15653	0.37622	0.8956	AnOxPP only
CIJOLEKF_01560_132_147	FYLVNTFSTWCFGVY	15	24.1	3.74	144	Bottom 500	0.18265	0.371	0.1411	Both Low
CIJOLEKF_01560_127_147	AYFLIFYLVNTFSTWCFGVY	20	27.9	3.66	144	Bottom 500	0.15346	0.38675	NA	Error
CIJOLEKF_01539_269_287	YFLGSHTYNVSYSYYENW	18	25.5	3.51	323	Bottom 500	0.1737	0.45878	0.7145	AnOxPP only
CIJOLEKF_01539_270_287	FLGSHTYNVSYSYYENW	17	24.1	3.38	323	Bottom 500	0.18178	0.45188	0.6792	AnOxPP only
CIJOLEKF_01539_269_288	YFLGSHTYNVSYSYYENWV	19	25.5	3.34	323	Bottom 500	0.16102	0.46151	0.1421	Both Low
CIJOLEKF_01947_163_180	FFTFLNFIKLFLYFFIY	17	27.1	4.03	977	Bottom 500	0.23947	0.45494	0.0015	Both Low
CIJOLEKF_01947_162_180	LFFTFLNFIKLFLYFFIY	18	27.1	3.84	977	Bottom 500	0.22941	0.44633	0.9998	AnOxPP only
CIJOLEKF_01103_2_15	FKKFYFLFIFLLY	13	22.3	3.75	977	Bottom 500	0.21059	0.47761	0.9998	AnOxPP only
CIJOLEKF_01945_142_153	LGCHNFYPHRY	11	22.2	4.24	174	Mid 400	0.22988	0.59642	0.9997	Both High
CIJOLEKF_01945_145_153	HNFYPHRY	8	19.2	4.06	174	Mid 400	0.26141	0.65415	0.9989	Both High
CIJOLEKF_01945_144_153	CHNFYPHRY	9	20.2	3.97	174	Mid 400	0.24897	0.61081	0.0074	AnOxPePred only
CIJOLEKF_00429_159_173	FNYYINNKEGEEHW	14	20.8	3.19	611	Bottom 500	0.17108	0.34932	0.4533	Both Low
CIJOLEKF_00429_157_173	IKFNYYINNKEGEEHW	16	21.8	3.04	611	Bottom 500	0.16402	0.38399	0.0008	Both Low
CIJOLEKF_00429_158_173	KFNYYINNKEGEEHW	15	19.8	2.76	611	Bottom 500	0.17249	0.36217	0.6809	AnOxPP only
CIJOLEKF_02016_3_12	FLHHIYEYE	9	20.2	3.97	433	Bottom 500	0.24391	0.61285	0.9983	Both High
CIJOLEKF_02016_3_14	FLHHIYEYEKG	11	20.2	3.72	433	Bottom 500	0.23247	0.59314	0.9543	Both High
CIJOLEKF_02016_2_13	VFLHHIYEYEK	11	20.2	3.72	433	Bottom 500	0.22945	0.62798	0.9995	Both High
CIJOLEKF_00585_124_141	IYVIDMEDYRHLYFFNF	17	23.9	3.34	890	Bottom 500	0.19175	0.6033	0.0006	AnOxPePred only
CIJOLEKF_01290_888_905	FNSYNIAMSIFTEYNFH	17	23.5	3.25	890	Bottom 500	0.19954	0.30642	0.0002	Both Low
CIJOLEKF_00585_132_146	YRHLYFFNFRKKEF	14	20.9	3.22	890	Bottom 500	0.20886	0.43587	0.69	AnOxPP only
CIJOLEKF_01823_134_142	HWFWDSKF	8	21.5	4.71	907	Mid 400	0.23111	0.47386	0.0013	Both Low
CIJOLEKF_01823_133_142	LHWFWDSKF	9	22.5	4.59	907	Mid 400	0.22007	0.51489	0.9782	Both High
CIJOLEKF_01823_134_141	HWFWDSK	7	19.1	4.39	907	Mid 400	0.21642	0.49261	0.0277	Both Low
CIJOLEKF_02035_68_79	FCGYFMQYYGH	11	23.5	4.58	565	Mid 400	0.1905	0.5459	0.0033	AnOxPePred only
CIJOLEKF_02035_62_79	IYFIKMFCGYFMQYYGH	17	28.3	4.29	565	Mid 400	0.20239	0.6297	0.0023	AnOxPePred only
CIJOLEKF_02035_63_79	YFIKMFCGYFMQYYGH	16	27.3	4.26	565	Mid 400	0.20147	0.59581	0.0023	AnOxPePred only
CIJOLEKF_02138_434_450	MYYIYTQKQNEYFEYW	16	25.5	3.86	89	Bottom 500	0.18286	0.39145	0.0002	Both Low
CIJOLEKF_02138_435_450	YYIYTQKQNEYFEYW	15	24.5	3.84	89	Bottom 500	0.1763	0.38867	0.9339	AnOxPP only
CIJOLEKF_02077_193_204	WAISYYFEGQY	11	19.7	3.59	89	Bottom 500	0.18125	0.6424	0.9992	Both High
CIJOLEKF_00643_51_61	VHKYGAHIFH	10	21.8	4.08	195	Mid 400	0.20635	0.54091	0.9976	Both High
CIJOLEKF_00643_52_61	HKYGAHIFH	9	20.3	4	195	Mid 400	0.21696	0.51417	0.997	Both High
CIJOLEKF_00643_51_70	VHKYGAHIFHTSNKIVWEY	19	28.3	3.91	195	Mid 400	0.19728	0.42575	0.9987	AnOxPP only
CIJOLEKF_01187_61_67	IYYCAW	6	16.4	3.95	346	Bottom 500	0.17951	0.58066	0.0996	AnOxPePred only
CIJOLEKF_02310_3_23	FYINTVTHEVHKEDCSWKPY	20	27.8	3.64	346	Bottom 500	0.21682	0.48944	NA	Error
CIJOLEKF_01187_61_69	IYYCAWRM	8	17.4	3.55	346	Bottom 500	0.15656	0.50928	0.0003	AnOxPePred only
CIJOLEKF_00949_404_415	FYRRLFGFEYH	11	21.5	4.06	787	Bottom 500	0.2162	0.43824	0.9965	AnOxPP only
CIJOLEKF_00619_55_69	YHSMKESGFFKYYF	14	22.9	3.69	787	Bottom 500	0.2118	0.41429	0.0009	Both Low
CIJOLEKF_00949_405_415	YRRLFGFEYH	10	20.1	3.64	787	Bottom 500	0.24125	0.44446	0.9966	AnOxPP only
CIJOLEKF_01908_176_191	GMFLSLLHGYFYQFK	15	20.5	2.92	752	Bottom 500	0.26323	0.64012	0.9995	Both High
CIJOLEKF_01908_175_192	LGMFLSLLHGYFYQFKN	17	21.5	2.82	752	Bottom 500	0.24595	0.63825	0.9901	Both High
CIJOLEKF_01908_176_192	GMFLSLLHGYFYQFKN	16	20.5	2.76	752	Bottom 500	0.2672	0.64665	0.9833	Both High
CIJOLEKF_02013_91_102	WGFAAIFFQWF	11	20.3	3.75	877	Bottom 500	0.21546	0.3954	0.9948	AnOxPP only
CIJOLEKF_01713_56_67	YREKFWIGFWM	11	19.9	3.64	877	Bottom 500	0.19689	0.4317	0.0004	Both Low
CIJOLEKF_01713_56_66	YREKFWIGFW	10	19.9	3.59	877	Bottom 500	0.19243	0.42237	0.0401	Both Low
CIJOLEKF_00284_463_473	FAHYLEWRFY	10	25.2	4.96	780	Mid 400	0.19427	0.59296	0.9991	Both High
CIJOLEKF_00284_465_473	HYLEWRFY	8	21.3	4.65	780	Mid 400	0.20677	0.55969	0.9987	Both High
CIJOLEKF_00284_458_473	FMGNEFAHYLEWRFY	15	27.6	4.54	780	Mid 400	0.22553	0.5888	0.0034	AnOxPePred only
CIJOLEKF_02456_67_78	FTFYVPHRHVY	11	24.1	4.74	113	Mid 400	0.23726	0.65054	0.9992	Both High
CIJOLEKF_02456_66_78	IFTFYVPHRHVY	12	24.1	4.44	113	Mid 400	0.22971	0.65871	0.0066	AnOxPePred only
CIJOLEKF_01031_243_254	PYSFRHTFGAH	11	22.2	4.24	113	Mid 400	0.20955	0.45369	0.9987	AnOxPP only
CIJOLEKF_01229_129_141	GFLNKIFYKFHW	12	22.7	4.09	609	Mid 400	0.17633	0.45681	0.9841	AnOxPP only
CIJOLEKF_02114_92_101	FHGKGYFFK	9	20.1	3.95	609	Mid 400	0.20319	0.54936	0.9992	Both High
CIJOLEKF_01229_128_141	VGFLNKIFYKFHW	13	22.7	3.85	609	Mid 400	0.17082	0.42517	0.9853	AnOxPP only
CIJOLEKF_02084_441_461	HVILYYSLVWIFKINLNFVH	20	28.7	3.82	549	Bottom 500	0.15771	0.43801	NA	Error
CIJOLEKF_01988_302_310	FYKVYLSW	8	18.3	3.8	549	Bottom 500	0.15103	0.42543	0.9778	AnOxPP only
CIJOLEKF_02084_444_461	LYYSLVWIFKINLNFVH	17	25.7	3.73	549	Bottom 500	0.18554	0.36228	0.9971	AnOxPP only
CIJOLEKF_01980_57_65	VYIDFFHY	8	21.6	4.74	644	Mid 400	0.19869	0.4726	0.997	AnOxPP only
CIJOLEKF_00014_59_62	FYY	3	12.7	4.35	644	Mid 400	0.22847	0.58447	0.9984	Both High
CIJOLEKF_00211_284_296	FGFFYYLSRYDY	12	23.3	4.24	644	Mid 400	0.17713	0.60957	0.9988	Both High
CIJOLEKF_00665_80_88	GYLYKYFH	8	21.1	4.6	908	Mid 400	0.16961	0.61151	0.9976	Both High
CIJOLEKF_00767_72_83	FYYLFIHLGYK	11	21.5	4.06	908	Mid 400	0.20637	0.51165	0.9998	Both High
CIJOLEKF_00665_78_88	VGGYLYKYFH	10	21.1	3.9	908	Mid 400	0.164	0.64711	0.9979	Both High
CIJOLEKF_01282_406_414	FYFTASFH	8	21.1	4.6	456	Mid 400	0.22744	0.41797	0.9775	AnOxPP only
CIJOLEKF_01570_15_21	YHFVFC	6	17.7	4.36	456	Mid 400	0.22035	0.44725	0.0032	Both Low
CIJOLEKF_01282_403_414	HGTFYFTASFH	11	22.1	4.22	456	Mid 400	0.2146	0.45404	0.9824	AnOxPP only
CIJOLEKF_00869_52_71	LYYLYYYDDIKKVIWDFKF	19	28.9	4.03	926	Mid 400	0.13939	0.36105	0.9939	AnOxPP only
CIJOLEKF_00869_53_71	YYLYYYDDIKKVIWDFKF	18	27.9	4.01	926	Mid 400	0.15759	0.32251	0.9934	AnOxPP only
CIJOLEKF_00429_114_130	FYIYRDRLYYYEGKYF	16	25.7	3.91	926	Mid 400	0.19249	0.58704	0.9984	Both High
CIJOLEKF_01793_85_91	FHFFKE	6	15.7	3.73	930	Bottom 500	0.27403	0.43176	0.659	AnOxPP only
CIJOLEKF_00493_56_69	FFHFKQFLEELKH	13	22.1	3.7	930	Bottom 500	0.23353	0.39702	0.8719	AnOxPP only
CIJOLEKF_00493_56_65	FFHFKQFLE	9	19.1	3.68	930	Bottom 500	0.25156	0.45337	0.0978	Both Low
CIJOLEKF_01301_94_114	GDLILFKMHHGHHVGVYIGH	20	25.8	3.24	326	Bottom 500	0.28217	0.72344	NA	Error
CIJOLEKF_00258_61_73	LKDGMTVSFHHH	12	18.9	3.13	326	Bottom 500	0.21956	0.36943	0.9821	AnOxPP only
CIJOLEKF_00975_62_74	LKDGMTISFHHH	12	18.9	3.13	326	Bottom 500	0.22566	0.36229	0.9865	AnOxPP only
CIJOLEKF_00329_144_150	VHYDFW	6	19.9	5.06	755	Top 100	0.2005	0.54967	0.4377	AnOxPePred only
CIJOLEKF_00329_143_150	IVHYDFW	7	20.9	4.93	755	Top 100	0.21867	0.54579	0.3405	AnOxPePred only
CIJOLEKF_01891_96_103	FMQQLWH	7	19.5	4.51	755	Top 100	0.22968	0.4466	0.0002	Both Low
CIJOLEKF_01673_319_332	WMSTWTIFYWSTW	13	26.7	4.82	413	Mid 400	0.15651	0.44271	0.0003	Both Low
CIJOLEKF_01673_319_335	WMSTWTIFYWSTWVAW	16	29.3	4.7	413	Mid 400	0.15202	0.46912	0.0004	Both Low
CIJOLEKF_01673_319_338	WMSTWTIFYWSTWVAWTPF	19	31.7	4.61	413	Mid 400	0.18558	0.5926	0.0014	AnOxPePred only
CIJOLEKF_01562_942_953	WDYIYPEYEIY	11	20.7	3.85	164	Bottom 500	0.20047	0.62423	0.9983	Both High
CIJOLEKF_01543_67_82	YFGEYRYYQEWISGY	15	24.5	3.84	164	Bottom 500	0.13472	0.59881	0.9993	Both High
CIJOLEKF_01543_68_78	FGEYRYYQEW	10	20.7	3.8	164	Bottom 500	0.16018	0.64778	0.8844	Both High
CIJOLEKF_00190_106_114	FWHDGAKY	8	20.9	4.54	535	Mid 400	0.24537	0.51007	0.9969	Both High
CIJOLEKF_00749_249_257	EFARYWIH	8	20.4	4.4	535	Mid 400	0.17783	0.51567	0.9725	Both High
CIJOLEKF_00190_103_114	YYNFWHDGAKY	11	22.7	4.37	535	Mid 400	0.2089	0.57576	0.9996	Both High
CIJOLEKF_00857_937_947	EFLGFYYSAH	10	20.1	3.64	506	Bottom 500	0.18563	0.5588	0.9979	Both High
CIJOLEKF_00168_405_414	DYGLYPLFH	9	18.2	3.44	506	Bottom 500	0.22643	0.58931	0.9988	Both High
CIJOLEKF_00857_936_947	KEFLGFYYSAH	11	19.1	3.43	506	Bottom 500	0.2217	0.51275	0.9976	Both High
CIJOLEKF_01548_205_211	YEYMFW	6	17.3	4.24	581	Mid 400	0.18576	0.56574	0.0173	AnOxPePred only
CIJOLEKF_00948_1129_1145	FGYYEWSVGYLREYSY	16	25.5	3.86	581	Mid 400	0.17894	0.56274	0.9985	Both High
CIJOLEKF_01548_204_215	KYEYMFWDMSY	11	20.7	3.85	581	Mid 400	0.16357	0.49856	0.0044	Both Low
CIJOLEKF_01876_189_208	WNTMPCHTHERRMEVYFYF	19	28.7	3.99	904	Bottom 500	0.23222	0.50097	0.0003	AnOxPePred only
CIJOLEKF_01876_189_207	WNTMPCHTHERRMEVYFY	18	27.3	3.89	904	Bottom 500	0.22556	0.47892	0.0017	Both Low
CIJOLEKF_01876_189_209	WNTMPCHTHERRMEVYFYFN	20	28.7	3.82	904	Bottom 500	0.21353	0.48268	NA	Error
CIJOLEKF_00611_134_139	FKYYH	5	18.7	5.19	15	Top 100	0.20465	0.59386	0.9897	Both High
CIJOLEKF_00071_271_276	KYFFH	5	18.7	5.19	15	Top 100	0.20712	0.50653	0.9915	Both High
CIJOLEKF_02074_432_437	YFFKH	5	18.7	5.19	15	Top 100	0.23415	0.49141	0.9882	AnOxPP only
CIJOLEKF_02089_60_70	WIEKPFFCDY	10	19.8	3.57	818	Bottom 500	0.20951	0.41732	0.0163	Both Low
CIJOLEKF_02310_19_36	WKPYVNCAYLGIFDYPY	17	24.6	3.49	818	Bottom 500	0.19257	0.53995	0.9999	Both High
CIJOLEKF_02310_19_34	WKPYVNCAYLGIFDY	15	22.7	3.43	818	Bottom 500	0.16235	0.49129	0.9996	AnOxPP only
CIJOLEKF_02151_289_297	YFILEFFH	8	19.1	4.03	771	Bottom 500	0.236	0.4257	0.9957	AnOxPP only
CIJOLEKF_01257_68_76	GNFFKYLH	8	18.7	3.92	771	Bottom 500	0.20767	0.48449	0.9987	AnOxPP only
CIJOLEKF_01257_65_76	FDNGNFFKYLH	11	20.1	3.69	771	Bottom 500	0.24144	0.45934	0.9953	AnOxPP only
CIJOLEKF_02081_407_421	FFSEIFSFITWNFF	14	22.5	3.59	299	Bottom 500	0.23505	0.35316	0.0004	Both Low
CIJOLEKF_02081_403_421	WLSPFFSEIFSFITWNFF	18	25.6	3.53	299	Bottom 500	0.20803	0.39033	0.9626	AnOxPP only
CIJOLEKF_02081_402_421	IWLSPFFSEIFSFITWNFF	19	26.1	3.46	299	Bottom 500	0.17413	0.41228	0.949	AnOxPP only
CIJOLEKF_01912_382_394	FNEESYIFYWKY	12	23.1	4.19	385	Bottom 500	0.18548	0.52328	0.4992	AnOxPePred only
CIJOLEKF_01912_382_392	FNEESYIFYW	10	20.7	3.8	385	Bottom 500	0.20148	0.49371	0.1346	Both Low
CIJOLEKF_01912_381_394	DFNEESYIFYWKY	13	22.1	3.7	385	Bottom 500	0.20903	0.51997	0.0056	AnOxPePred only
CIJOLEKF_00090_84_89	LHWYH	5	21	5.98	393	Top 100	0.26797	0.68132	0.9967	Both High
CIJOLEKF_01227_54_58	HWFH	4	18.5	5.88	393	Top 100	0.29375	0.60495	0.03	AnOxPePred only
CIJOLEKF_00090_85_89	HWYH	4	18.5	5.88	393	Top 100	0.26655	0.69231	0.7245	Both High
CIJOLEKF_00449_246_255	PYEFYQYWR	9	20.2	3.97	271	Bottom 500	0.1848	0.58745	0.9963	Both High
CIJOLEKF_00449_246_257	PYEFYQYWRNL	11	20.2	3.72	271	Bottom 500	0.18282	0.60561	0.9976	Both High
CIJOLEKF_00449_245_254	SPYEFYQYW	9	19.2	3.71	271	Bottom 500	0.20381	0.5542	0.9853	Both High
CIJOLEKF_00685_146_152	LWHDDH	6	17.6	4.33	713	Mid 400	0.25169	0.52953	0.9867	Both High
CIJOLEKF_00685_147_152	WHDDH	5	15.6	4.13	713	Mid 400	0.25438	0.53088	0.5497	Both High
CIJOLEKF_00685_147_161	WHDDHADRLDPSFY	14	22.9	3.69	713	Mid 400	0.24181	0.34457	0.9997	AnOxPP only
CIJOLEKF_01990_268_277	WIRKYIFPH	9	22.4	4.57	964	Mid 400	0.16741	0.4668	0.0015	Both Low
CIJOLEKF_01990_267_277	KWIRKYIFPH	10	21.4	3.98	964	Mid 400	0.16203	0.45713	0.7304	AnOxPP only
CIJOLEKF_01990_268_278	WIRKYIFPHG	10	20.4	3.72	964	Mid 400	0.16412	0.43015	0.0047	Both Low
CIJOLEKF_01101_455_460	YFWYF	5	17.7	4.85	939	Mid 400	0.2012	0.6446	0.9963	Both High
CIJOLEKF_00295_374_378	FYFY	4	15.1	4.6	939	Mid 400	0.2236	0.59259	0.9984	Both High
CIJOLEKF_00211_286_290	FFYY	4	15.1	4.6	939	Mid 400	0.23269	0.59636	0.9964	Both High
CIJOLEKF_01674_453_462	YRAYQAFFH	9	20.1	3.95	244	Mid 400	0.19656	0.47114	0.9961	AnOxPP only
CIJOLEKF_00822_34_43	GFYFVADYH	9	20.1	3.95	244	Mid 400	0.19234	0.46061	0.9964	AnOxPP only
CIJOLEKF_01310_181_201	GFIDTFRYFHPDTIEVYSWW	20	29.2	3.92	244	Mid 400	0.28702	0.5227	NA	Error
CIJOLEKF_01873_139_144	FDFWY	5	18.3	5.05	182	Top 100	0.23361	0.51125	0.3136	AnOxPePred only
CIJOLEKF_00625_48_53	FWFDY	5	18.3	5.05	182	Top 100	0.22783	0.52724	0.3534	AnOxPePred only
CIJOLEKF_02441_763_770	FDLFSWH	7	20.9	4.93	182	Top 100	0.26523	0.39734	0.9824	AnOxPP only
CIJOLEKF_01587_478_487	HIFQSPFYY	9	20.1	3.95	745	Bottom 500	0.26502	0.47269	0.9723	AnOxPP only
CIJOLEKF_01587_478_490	HIFQSPFYYIDY	12	22	3.91	745	Bottom 500	0.22049	0.56649	0.9514	Both High
CIJOLEKF_00701_167_181	FRYFNVGGAHEKHH	14	23.7	3.87	745	Bottom 500	0.22427	0.52242	0.9965	Both High
CIJOLEKF_01980_57_69	VYIDFFHYLENH	12	25.1	4.69	920	Mid 400	0.24151	0.55952	0.9841	Both High
CIJOLEKF_01565_20_32	YLENFYFDLHMH	12	24.1	4.44	920	Mid 400	0.20055	0.50369	0.9933	Both High
CIJOLEKF_01565_21_32	LENFYFDLHMH	11	22.7	4.37	920	Mid 400	0.20682	0.49764	0.994	AnOxPP only
CIJOLEKF_02060_264_278	PWYITGFFILCFLH	14	26.2	4.46	958	Mid 400	0.20528	0.38391	0.9992	AnOxPP only
CIJOLEKF_01818_6_21	FFFCSFLFAFGEPYH	15	26.8	4.36	958	Mid 400	0.26969	0.51346	0.6051	Both High
CIJOLEKF_02060_263_278	IPWYITGFFILCFLH	15	26.2	4.22	958	Mid 400	0.20434	0.4293	0.9992	AnOxPP only
CIJOLEKF_01229_135_140	FYKFH	5	19.7	5.54	161	Top 100	0.21094	0.52756	0.9772	Both High
CIJOLEKF_00119_234_239	FKHFY	5	18.7	5.19	161	Top 100	0.24464	0.51479	0.9949	Both High
CIJOLEKF_01860_282_286	FYKH	4	16.3	5.05	161	Top 100	0.23535	0.55653	0.9746	Both High
CIJOLEKF_01884_114_118	FYFW	4	16.3	5.05	140	Top 100	0.22304	0.57906	0.678	Both High
CIJOLEKF_02084_253_257	FFYW	4	16.3	5.05	140	Top 100	0.23213	0.58232	0.3836	AnOxPePred only
CIJOLEKF_00825_78_82	FFWY	4	16.3	5.05	140	Top 100	0.23923	0.58318	0.7044	Both High
CIJOLEKF_01912_387_392	YIFYW	5	16.3	4.37	366	Mid 400	0.19641	0.55867	0.97	Both High
CIJOLEKF_01670_32_38	LYWNFY	6	17.3	4.24	366	Mid 400	0.202	0.59339	0.9995	Both High
CIJOLEKF_00733_253_259	LWYNFY	6	17.3	4.24	366	Mid 400	0.20078	0.60128	0.9996	Both High
CIJOLEKF_00520_244_247	HCW	3	13.6	4.73	746	Mid 400	0.26391	0.55831	0.0009	AnOxPePred only
CIJOLEKF_01029_92_96	WHIC	4	15.1	4.6	746	Mid 400	0.24786	0.50339	0	AnOxPePred only
CIJOLEKF_00271_46_50	WIHC	4	15.1	4.6	746	Mid 400	0.25501	0.54049	0	AnOxPePred only
CIJOLEKF_01108_458_464	EEYWFH	6	19.9	5.06	912	Mid 400	0.2174	0.63565	0.9509	Both High
CIJOLEKF_01633_182_189	PHFEYTW	7	19.9	4.63	912	Mid 400	0.22488	0.50678	0.9668	Both High
CIJOLEKF_01108_457_464	REEYWFH	7	18.9	4.33	912	Mid 400	0.21239	0.57988	0.5918	Both High
CIJOLEKF_02307_53_56	WYW	3	15.6	5.58	431	Top 100	0.20947	0.64078	0.0875	AnOxPePred only
CIJOLEKF_00938_194_198	WPYY	4	16.4	5.09	431	Top 100	0.22654	0.66487	0.9996	Both High
CIJOLEKF_00526_94_97	YWY	3	14.4	5.07	431	Top 100	0.20244	0.65859	0.998	Both High
CIJOLEKF_00325_28_30	YH	2	11.4	4.54	496	Mid 400	0.27048	0.59792	0.9741	Both High
CIJOLEKF_00634_357_361	NYYH	4	13.8	4.11	496	Mid 400	0.22246	0.66384	0.9035	Both High
CIJOLEKF_02061_179_183	YNYH	4	13.8	4.11	496	Mid 400	0.23215	0.63518	0.9834	Both High
CIJOLEKF_00688_5231_5237	YGQYHW	6	18.4	4.59	208	Mid 400	0.19769	0.64621	0.9618	Both High
CIJOLEKF_01319_122_137	FKYWYSHQKGGGPYY	15	27.6	4.54	208	Mid 400	0.20116	0.56707	0.9998	Both High
CIJOLEKF_01319_122_142	FKYWYSHQKGGGPYYNAPMY	20	31	4.28	208	Mid 400	0.2142	0.505	NA	Error
CIJOLEKF_00323_46_59	YYDWCDRDELFTW	13	22.4	3.78	374	Bottom 500	0.17328	0.39504	0.0002	Both Low
CIJOLEKF_00323_46_60	YYDWCDRDELFTWL	14	21.9	3.45	374	Bottom 500	0.17797	0.34078	0.0012	Both Low
CIJOLEKF_00323_45_59	DYYDWCDRDELFTW	14	21.4	3.33	374	Bottom 500	0.18114	0.39904	0.0002	Both Low
CIJOLEKF_00698_49_56	WDWYFYY	7	23.3	5.65	763	Top 100	0.19013	0.67963	0.0258	AnOxPePred only
CIJOLEKF_00698_49_55	WDWYFY	6	20.9	5.38	763	Top 100	0.19946	0.65173	0.023	AnOxPePred only
CIJOLEKF_01101_452_461	YRDYFWYFW	9	24.7	5.18	763	Top 100	0.17767	0.58839	0.4552	AnOxPePred only
CIJOLEKF_01376_313_330	FMFLFVAPWLYGVHAFY	17	29	4.44	53	Mid 400	0.1974	0.60937	0.0065	AnOxPePred only
CIJOLEKF_01376_313_327	FMFLFVAPWLYGVH	14	25.2	4.23	53	Mid 400	0.21228	0.56068	0.0012	AnOxPePred only
CIJOLEKF_01376_315_330	FLFVAPWLYGVHAFY	15	25.6	4.09	53	Mid 400	0.18648	0.65309	0.9998	Both High
CIJOLEKF_00187_102_114	YGDNSYYWRWKF	12	22.3	3.99	767	Bottom 500	0.17198	0.64432	0.7701	Both High
CIJOLEKF_00187_102_115	YGDNSYYWRWKFN	13	22.3	3.75	767	Bottom 500	0.16148	0.63744	0.2121	AnOxPePred only
CIJOLEKF_00187_101_114	GYGDNSYYWRWKF	13	22.3	3.75	767	Bottom 500	0.16517	0.55587	0.8923	Both High
CIJOLEKF_00460_971_976	FDPYH	5	16.8	4.54	114	Mid 400	0.27598	0.56827	0.9968	Both High
CIJOLEKF_00197_149_157	FGYDPHFY	8	20.1	4.31	114	Mid 400	0.23792	0.63876	0.9998	Both High
CIJOLEKF_00197_147_157	FGFGYDPHFY	10	22.5	4.26	114	Mid 400	0.2104	0.67209	0.9998	Both High
CIJOLEKF_00330_129_141	DVYDFWGLGFEH	12	21.3	3.73	127	Bottom 500	0.22361	0.55106	0.996	Both High
CIJOLEKF_00330_128_141	DDVYDFWGLGFEH	13	21.3	3.51	127	Bottom 500	0.21803	0.55214	0.9955	Both High
CIJOLEKF_01308_139_152	FDWFVYSSDDGGH	13	21.3	3.51	127	Bottom 500	0.19519	0.3838	0.0865	Both Low
CIJOLEKF_01905_891_898	YWWIHDF	7	23.5	5.71	675	Top 100	0.20066	0.5792	0.0054	AnOxPePred only
CIJOLEKF_01905_889_896	KSYWWIH	7	22.6	5.44	675	Top 100	0.17053	0.57965	0.0004	AnOxPePred only
CIJOLEKF_01624_103_110	WIYDSWH	7	22.1	5.29	675	Top 100	0.19089	0.49195	0.001	Both Low
CIJOLEKF_02377_111_120	WTYDHARQW	9	21.1	4.22	946	Mid 400	0.22287	0.52073	0.0011	AnOxPePred only
CIJOLEKF_02139_628_636	EGWNWAHY	8	19.6	4.17	946	Mid 400	0.21289	0.59895	0.9984	Both High
CIJOLEKF_02377_111_121	WTYDHARQWM	10	22.1	4.16	946	Mid 400	0.23244	0.50285	0	AnOxPePred only
CIJOLEKF_00628_215_235	FSYGNYCYYNNNYTYYKDYY	20	30.5	4.18	614	Mid 400	0.19335	0.51904	NA	Error
CIJOLEKF_00628_215_231	FSYGNYCYYNNNYTYY	16	25.7	3.91	614	Mid 400	0.17538	0.64857	0.0066	AnOxPePred only
CIJOLEKF_00628_215_234	FSYGNYCYYNNNYTYYKDY	19	28.1	3.87	614	Mid 400	0.17122	0.58422	0.0039	AnOxPePred only
CIJOLEKF_00242_442_454	IHFEDHYIDMPF	12	22.2	3.96	807	Bottom 500	0.23934	0.54743	0.0045	AnOxPePred only
CIJOLEKF_01061_610_616	PFDYDH	6	16.3	3.92	807	Bottom 500	0.22574	0.52332	0.9894	Both High
CIJOLEKF_00242_443_454	HFEDHYIDMPF	11	20.7	3.85	807	Bottom 500	0.24718	0.53834	0.014	AnOxPePred only
CIJOLEKF_01389_200_206	FSYICW	6	16.4	3.95	56	Bottom 500	0.19499	0.49779	0.001	Both Low
CIJOLEKF_01747_352_358	YLYCVW	6	15.9	3.79	56	Bottom 500	0.16953	0.53267	0.8838	Both High
CIJOLEKF_01389_200_208	FSYICWSF	8	17.8	3.66	56	Bottom 500	0.18116	0.48937	0.001	Both Low
CIJOLEKF_01980_46_54	YYIDNFHH	8	19.7	4.2	421	Mid 400	0.21232	0.44877	0.9776	AnOxPP only
CIJOLEKF_00179_89_97	DHPYHFKF	8	19.7	4.2	421	Mid 400	0.2823	0.62185	0.9975	Both High
CIJOLEKF_01748_566_573	LHKFGHY	7	18.3	4.15	421	Mid 400	0.24702	0.50857	0.9997	Both High
CIJOLEKF_00229_37_46	ESYIYGFWH	9	22.8	4.67	704	Mid 400	0.1866	0.564	0.9879	Both High
CIJOLEKF_00229_36_46	NESYIYGFWH	10	22.8	4.34	704	Mid 400	0.1854	0.54424	0.9016	Both High
CIJOLEKF_01072_129_136	VNWKNFH	7	18.5	4.21	704	Mid 400	0.20768	0.46131	0.0004	Both Low
CIJOLEKF_01076_465_481	FYQYSNLIHYLFPKYY	16	27.8	4.37	839	Mid 400	0.24596	0.58026	0.9998	Both High
CIJOLEKF_01076_464_481	IFYQYSNLIHYLFPKYY	17	27.8	4.18	839	Mid 400	0.22095	0.5676	0.9998	Both High
CIJOLEKF_01076_465_480	FYQYSNLIHYLFPKY	15	25.4	4.04	839	Mid 400	0.23255	0.54499	0.9998	Both High
CIJOLEKF_02374_416_421	FGGWH	5	16.5	4.44	567	Mid 400	0.25275	0.58193	0.9887	Both High
CIJOLEKF_00648_217_226	SGFRMAWYH	9	21.9	4.43	567	Mid 400	0.20057	0.45488	0.0097	Both Low
CIJOLEKF_00601_67_72	YGWGH	5	16	4.26	567	Mid 400	0.21877	0.65117	0.9948	Both High
CIJOLEKF_00554_389_399	YHLGYMFYFF	10	23.9	4.62	638	Mid 400	0.2002	0.61904	0.9986	Both High
CIJOLEKF_00554_388_398	PYHLGYMFYF	10	23.5	4.52	638	Mid 400	0.21872	0.61796	0.9991	Both High
CIJOLEKF_00554_388_397	PYHLGYMFY	9	22.1	4.48	638	Mid 400	0.22487	0.62055	0.9998	Both High
CIJOLEKF_01602_117_127	WEKFSLYSVH	10	21.9	4.11	959	Bottom 500	0.19547	0.40778	0.9732	AnOxPP only
CIJOLEKF_01387_214_222	EFWVIMKH	8	17.5	3.58	959	Bottom 500	0.21452	0.41291	0.0001	Both Low
CIJOLEKF_01387_213_222	SEFWVIMKH	9	18.5	3.52	959	Bottom 500	0.21908	0.41709	0.0001	Both Low
CIJOLEKF_01891_90_103	YEISLEFMQQLWH	13	19.9	3.17	547	Bottom 500	0.25946	0.35023	0.9929	AnOxPP only
CIJOLEKF_01891_88_103	LGYEISLEFMQQLWH	15	20.9	3.01	547	Bottom 500	0.26409	0.39593	0.9964	AnOxPP only
CIJOLEKF_01891_89_103	GYEISLEFMQQLWH	14	19.9	2.98	547	Bottom 500	0.2517	0.35689	0.995	AnOxPP only
CIJOLEKF_00703_390_398	EVWRMYHY	8	19.9	4.26	337	Mid 400	0.17959	0.60097	0.0318	AnOxPePred only
CIJOLEKF_00703_392_400	WRMYHYIE	8	19.9	4.26	337	Mid 400	0.19499	0.65014	0.0021	AnOxPePred only
CIJOLEKF_00703_389_398	NEVWRMYHY	9	20.9	4.16	337	Mid 400	0.19304	0.53602	0.0053	AnOxPePred only
CIJOLEKF_00703_392_398	WRMYHY	6	20.4	5.22	382	Top 100	0.20606	0.65027	0.0116	AnOxPePred only
CIJOLEKF_00703_391_398	VWRMYHY	7	20.9	4.93	382	Top 100	0.17918	0.61314	0.02	AnOxPePred only
CIJOLEKF_00703_391_397	VWRMYH	6	19	4.78	382	Top 100	0.18788	0.58364	0.0016	AnOxPePred only
CIJOLEKF_00822_35_43	FYFVADYH	8	21.1	4.6	573	Mid 400	0.19905	0.47707	0.9855	AnOxPP only
CIJOLEKF_01522_318_324	FYFHVD	6	17.7	4.36	573	Mid 400	0.23028	0.50486	0.9857	Both High
CIJOLEKF_00944_69_78	YPLYHFDVY	9	21.6	4.35	573	Mid 400	0.20341	0.60435	0.9995	Both High
CIJOLEKF_00599_172_185	PFYKIYYTKYFPW	13	27	4.89	362	Mid 400	0.15999	0.59967	0.994	Both High
CIJOLEKF_00599_171_185	SPFYKIYYTKYFPW	14	26	4.42	362	Mid 400	0.16279	0.60433	0.9936	Both High
CIJOLEKF_00599_172_186	PFYKIYYTKYFPWE	14	26	4.42	362	Mid 400	0.14364	0.59037	0.9968	Both High
CIJOLEKF_02164_255_268	VHTLHMIYSKFYY	13	25.1	4.43	583	Mid 400	0.21943	0.52422	0.7544	Both High
CIJOLEKF_02164_252_268	FKEVHTLHMIYSKFYY	16	27.5	4.31	583	Mid 400	0.25142	0.56997	0.0036	AnOxPePred only
CIJOLEKF_00188_168_173	LYYKH	5	15.8	4.19	583	Mid 400	0.21265	0.60895	0.9958	Both High
CIJOLEKF_01064_19_24	HMKFH	5	15.9	4.23	102	Mid 400	0.24369	0.46447	0.0005	Both Low
CIJOLEKF_00670_244_260	IHFSHFKVCGKNNWKY	16	26.3	4.04	102	Mid 400	0.17731	0.40516	0.0038	Both Low
CIJOLEKF_00670_245_260	HFSHFKVCGKNNWKY	15	25.3	4.02	102	Mid 400	0.18608	0.38284	0.0038	Both Low
CIJOLEKF_01350_100_106	KFCYYH	6	19.2	4.84	196	Mid 400	0.20327	0.6111	0.0016	AnOxPePred only
CIJOLEKF_00990_180_190	HYPFYILNSW	10	22.8	4.34	196	Mid 400	0.19193	0.42963	0.9747	AnOxPP only
CIJOLEKF_01350_99_106	CKFCYYH	7	18.2	4.12	196	Mid 400	0.19783	0.5202	0.0003	AnOxPePred only
CIJOLEKF_02342_221_231	FFLFYPFISH	10	23	4.39	539	Mid 400	0.21352	0.56045	0.997	Both High
CIJOLEKF_01378_152_158	FFSFYY	6	17.5	4.3	539	Mid 400	0.24499	0.54192	0.9945	Both High
CIJOLEKF_01591_44_48	FFFY	4	14.1	4.22	539	Mid 400	0.26	0.5022	0.976	Both High
CIJOLEKF_02368_96_111	WYEKLGFKKDFVYMC	15	22.7	3.43	714	Bottom 500	0.16694	0.36775	0.0004	Both Low
CIJOLEKF_02368_96_110	WYEKLGFKKDFVYM	14	21.7	3.4	714	Bottom 500	0.17514	0.35215	0.4254	Both Low
CIJOLEKF_02368_96_109	WYEKLGFKKDFVY	13	20.7	3.36	714	Bottom 500	0.20728	0.36977	0.9988	AnOxPP only
CIJOLEKF_01398_108_114	WWFYKY	6	21.9	5.7	409	Top 100	0.19543	0.61765	0.0312	AnOxPePred only
CIJOLEKF_01319_122_127	FKYWY	5	19.3	5.4	409	Top 100	0.19011	0.58495	0.9966	Both High
CIJOLEKF_01398_108_113	WWFYK	5	18.5	5.12	409	Top 100	0.21062	0.60529	0.0478	AnOxPePred only
CIJOLEKF_00671_60_69	FINTHMHIY	9	19.3	3.73	694	Bottom 500	0.24849	0.53671	0.001	AnOxPePred only
CIJOLEKF_01616_31_38	GRHYHNH	7	16.4	3.58	694	Bottom 500	0.26168	0.64528	0.9888	Both High
CIJOLEKF_00261_70_77	VYQHHQF	7	16.3	3.55	694	Bottom 500	0.25694	0.63784	0.9556	Both High
CIJOLEKF_00190_4_14	YFIRHGQTEW	10	18.9	3.33	187	Bottom 500	0.22912	0.42236	0.855	AnOxPP only
CIJOLEKF_00190_3_14	IYFIRHGQTEW	11	17.9	3.12	187	Bottom 500	0.21033	0.46822	0.8359	AnOxPP only
CIJOLEKF_00190_1_14	LQIYFIRHGQTEW	13	17.9	2.69	187	Bottom 500	0.20067	0.47265	0.9316	AnOxPP only
CIJOLEKF_01390_893_904	ANHVIHYTRHW	11	22	4.19	729	Mid 400	0.20699	0.51851	0.8053	Both High
CIJOLEKF_01390_895_906	HVIHYTRHWNP	11	21	3.93	729	Mid 400	0.20654	0.59281	0.0006	AnOxPePred only
CIJOLEKF_01390_891_904	VEANHVIHYTRHW	13	23	3.92	729	Mid 400	0.19695	0.51127	0.8796	Both High
CIJOLEKF_00589_85_96	YNYYMHREHKY	11	21.6	4.09	344	Mid 400	0.18391	0.6121	0.9942	Both High
CIJOLEKF_00589_83_91	LMYNYYMH	8	19.2	4.06	344	Mid 400	0.1802	0.67227	0.9851	Both High
CIJOLEKF_00589_80_98	FYKLMYNYYMHREHKYVP	18	27.9	4.01	344	Mid 400	0.18799	0.66222	0.9984	Both High
CIJOLEKF_02226_217_237	FIWFFLKNRNYATGTVWWSY	20	30.8	4.24	797	Mid 400	0.15301	0.414	NA	Error
CIJOLEKF_01185_41_51	FFSYWFSDKM	10	21.7	4.05	797	Mid 400	0.19709	0.49463	0.0005	Both Low
CIJOLEKF_02226_215_235	FLFIWFFLKNRNYATGTVWW	20	29.8	4.04	797	Mid 400	0.19889	0.38483	NA	Error
CIJOLEKF_00018_379_393	WFHTGDLGHLSGEY	14	21.9	3.45	162	Bottom 500	0.24209	0.50352	0.9996	Both High
CIJOLEKF_00018_379_395	WFHTGDLGHLSGEYLF	16	23.3	3.38	162	Bottom 500	0.27674	0.48793	0.9994	AnOxPP only
CIJOLEKF_00018_377_388	EGWFHTGDLGH	11	18.5	3.28	162	Bottom 500	0.23437	0.49649	0.9992	AnOxPP only
CIJOLEKF_01905_257_268	FLFCLYWLGIY	11	21.2	3.98	447	Bottom 500	0.18923	0.6045	0.9998	Both High
CIJOLEKF_00052_15_27	FMCMFFLYGLYY	12	21.4	3.76	447	Bottom 500	0.21873	0.57624	0.0112	AnOxPePred only
CIJOLEKF_01905_244_264	NYFFKSFLIGMTSFLFCLYW	20	28.4	3.76	447	Bottom 500	0.22225	0.38795	NA	Error
CIJOLEKF_01988_261_278	WIERSAYAPFSFDFPSH	17	25.7	3.73	201	Bottom 500	0.24417	0.54376	0.9942	Both High
CIJOLEKF_01988_260_278	LWIERSAYAPFSFDFPSH	18	26.2	3.66	201	Bottom 500	0.23436	0.53434	0.9964	Both High
CIJOLEKF_01988_269_278	PFSFDFPSH	9	18.2	3.44	201	Bottom 500	0.2423	0.41238	0.9956	AnOxPP only
CIJOLEKF_01488_149_163	WVGFLEFLGYYYGH	14	26.1	4.44	897	Mid 400	0.21155	0.57302	0.9984	Both High
CIJOLEKF_01488_148_163	LWVGFLEFLGYYYGH	15	26.6	4.32	897	Mid 400	0.21261	0.53129	0.9986	Both High
CIJOLEKF_01488_152_163	FLEFLGYYYGH	11	22	4.19	897	Mid 400	0.22153	0.60883	0.9985	Both High
CIJOLEKF_01560_18_29	LGYFLKKYDWF	11	19.7	3.59	243	Bottom 500	0.18325	0.42975	0.9864	AnOxPP only
CIJOLEKF_00604_254_268	YWAKDFLKDFSFKY	14	22.1	3.5	243	Bottom 500	0.19987	0.36267	0.9968	AnOxPP only
CIJOLEKF_00604_249_268	IYLVGYWAKDFLKDFSFKY	19	26	3.44	243	Bottom 500	0.14972	0.43026	0.9986	AnOxPP only
CIJOLEKF_01921_94_103	YTRDMIAWH	9	18	3.38	319	Bottom 500	0.18861	0.31261	0.0003	Both Low
CIJOLEKF_01921_91_103	VYRYTRDMIAWH	12	19.4	3.25	319	Bottom 500	0.15178	0.34487	0.0004	Both Low
CIJOLEKF_01921_92_103	YRYTRDMIAWH	11	18.4	3.25	319	Bottom 500	0.15727	0.32048	0.0004	Both Low
CIJOLEKF_02372_264_282	FFLGSHTYNHKYSYYENW	18	30.5	4.56	76	Mid 400	0.22875	0.58326	0.611	Both High
CIJOLEKF_02372_264_283	FFLGSHTYNHKYSYYENWV	19	30.5	4.36	76	Mid 400	0.21312	0.58542	0.0794	AnOxPePred only
CIJOLEKF_02372_265_282	FLGSHTYNHKYSYYENW	17	28.1	4.24	76	Mid 400	0.21178	0.58381	0.6584	Both High
CIJOLEKF_00211_234_242	FKYHSFYM	8	22.1	4.88	732	Top 100	0.20381	0.5298	0.1769	AnOxPePred only
CIJOLEKF_00211_234_243	FKYHSFYMF	9	23.5	4.86	732	Top 100	0.20927	0.5465	0.0922	AnOxPePred only
CIJOLEKF_00211_234_249	FKYHSFYMFRLGVFH	15	28.9	4.84	732	Top 100	0.19167	0.48171	0.0022	Both Low
CIJOLEKF_00295_250_257	LYEFNFW	7	18.3	4.15	773	Bottom 500	0.21978	0.47685	0.8581	AnOxPP only
CIJOLEKF_00998_424_439	EYKFLWIVDFPMFEY	15	24.1	3.74	773	Bottom 500	0.17422	0.48574	0.9995	AnOxPP only
CIJOLEKF_00791_636_647	FETEEYVDCFW	11	19.8	3.62	773	Bottom 500	0.17582	0.45028	0.0024	Both Low
CIJOLEKF_00683_248_260	YYSPFTPPQHEH	12	20.2	3.46	847	Bottom 500	0.29848	0.52184	0.9983	Both High
CIJOLEKF_00683_247_266	YYYSPFTPPQHEHDILKLY	19	25.5	3.34	847	Bottom 500	0.2586	0.55855	0.9999	Both High
CIJOLEKF_01644_317_325	YIHTPYTY	8	16.2	3.21	847	Bottom 500	0.23684	0.55038	0.9993	Both High
CIJOLEKF_00902_51_70	LYTWIYRIAINKIYDFFRR	19	22.1	2.64	536	Bottom 500	0.19598	0.31035	0.9976	AnOxPP only
CIJOLEKF_00902_51_71	LYTWIYRIAINKIYDFFRRK	20	22.1	2.5	536	Bottom 500	0.17302	0.33973	NA	Error
CIJOLEKF_00902_52_70	YTWIYRIAINKIYDFFRR	18	20.6	2.48	536	Bottom 500	0.19371	0.34305	0.0041	Both Low
CIJOLEKF_01891_141_154	KYNFGFWKGWSPY	13	23.8	4.12	407	Mid 400	0.18889	0.52686	0.9988	Both High
CIJOLEKF_01891_142_154	YNFGFWKGWSPY	12	22.8	4.11	407	Mid 400	0.17958	0.55283	0.9992	Both High
CIJOLEKF_01891_146_154	FWKGWSPY	8	19	4	407	Mid 400	0.19126	0.54165	0.9893	Both High
CIJOLEKF_01566_35_55	FWIMLLLLTSYFGFFMYLFF	20	28.3	3.74	663	Bottom 500	0.23286	0.61379	NA	Error
CIJOLEKF_01566_35_52	FWIMLLLLTSYFGFFMY	17	24.5	3.47	663	Bottom 500	0.24266	0.43037	0.0032	Both Low
CIJOLEKF_01566_36_55	WIMLLLLTSYFGFFMYLFF	19	25.9	3.42	663	Bottom 500	0.20937	0.62712	0.0008	AnOxPePred only
CIJOLEKF_01926_300_316	WEEASIEFFFEEHHNY	16	27.7	4.35	834	Mid 400	0.20332	0.43773	0.9971	AnOxPP only
CIJOLEKF_01926_300_314	WEEASIEFFFEEHH	14	25.3	4.25	834	Mid 400	0.20894	0.38548	0.9846	AnOxPP only
CIJOLEKF_01926_299_316	TWEEASIEFFFEEHHNY	17	26.7	3.94	834	Mid 400	0.20584	0.36852	0.4299	Both Low
CIJOLEKF_00031_38_46	DHEFYEFM	8	18.7	3.92	790	Bottom 500	0.24778	0.52111	0.082	AnOxPePred only
CIJOLEKF_00031_37_46	VDHEFYEFM	9	19.7	3.84	790	Bottom 500	0.2388	0.54229	0.1475	AnOxPePred only
CIJOLEKF_00031_38_47	DHEFYEFMG	9	17.7	3.3	790	Bottom 500	0.23498	0.50134	0.0635	AnOxPePred only
CIJOLEKF_00804_267_283	PHEIFEHVEWDTLFFF	16	25.7	3.91	571	Bottom 500	0.20313	0.46147	0.9983	AnOxPP only
CIJOLEKF_00804_268_283	HEIFEHVEWDTLFFF	15	24.7	3.88	571	Bottom 500	0.20986	0.45608	0.0005	Both Low
CIJOLEKF_00804_267_284	PHEIFEHVEWDTLFFFI	17	25.7	3.73	571	Bottom 500	0.20419	0.45482	0.9864	AnOxPP only
CIJOLEKF_00781_330_338	FGAYDGYH	8	18.7	3.92	550	Bottom 500	0.19229	0.57561	0.9952	Both High
CIJOLEKF_00259_247_255	TYGGYFRH	8	18.7	3.92	550	Bottom 500	0.18644	0.5758	0.9928	Both High
CIJOLEKF_00259_246_255	DTYGGYFRH	9	18.7	3.57	550	Bottom 500	0.21087	0.58336	0.9911	Both High
CIJOLEKF_02050_193_199	EFWKFW	6	16.5	3.98	944	Mid 400	0.20848	0.48884	0.0023	Both Low
CIJOLEKF_02050_184_199	IHGEYTSIPEFWKFW	15	24.9	3.93	944	Mid 400	0.17992	0.40481	0.9831	AnOxPP only
CIJOLEKF_02050_185_199	HGEYTSIPEFWKFW	14	23.9	3.92	944	Mid 400	0.20266	0.41443	0.983	AnOxPP only
CIJOLEKF_01596_20_25	HWFPH	5	19.5	5.47	14	Top 100	0.29044	0.62137	0.503	Both High
CIJOLEKF_00168_483_487	FHMH	4	15.9	4.9	14	Top 100	0.32754	0.57761	0.0083	AnOxPePred only
CIJOLEKF_00951_729_735	FATHYH	6	18.3	4.55	14	Top 100	0.26501	0.59287	0.9631	Both High
CIJOLEKF_01553_207_220	IYMYLTFFTSKYW	13	23.6	4.07	287	Mid 400	0.17467	0.39847	0.0004	Both Low
CIJOLEKF_01553_208_220	YMYLTFFTSKYW	12	22.1	3.93	287	Mid 400	0.18795	0.35644	0.0005	Both Low
CIJOLEKF_01553_206_220	IIYMYLTFFTSKYW	14	23.6	3.85	287	Mid 400	0.17171	0.41895	0.0004	Both Low
CIJOLEKF_02074_409_415	PYLWYQ	6	14.9	3.47	906	Bottom 500	0.21444	0.62478	0.9992	Both High
CIJOLEKF_02074_405_414	FEVLPYLWY	9	17.8	3.33	906	Bottom 500	0.23233	0.55267	0.9998	Both High
CIJOLEKF_02074_410_415	YLWYQ	5	12.9	3.2	906	Bottom 500	0.21736	0.61376	0.9985	Both High
CIJOLEKF_00060_10_15	FYGYH	5	18.7	5.19	64	Top 100	0.22472	0.66177	0.9929	Both High
CIJOLEKF_01074_144_148	FYGH	4	16.3	5.05	64	Top 100	0.26207	0.61825	0.9892	Both High
CIJOLEKF_00460_600_604	FGYH	4	16.3	5.05	64	Top 100	0.26649	0.61844	0.9877	Both High
CIJOLEKF_00845_74_85	RHYAHVDCPGH	11	18.9	3.38	848	Bottom 500	0.20665	0.43285	0.9987	AnOxPP only
CIJOLEKF_00119_28_48	FAEECHQGQYRRSGDHYILH	20	25.7	3.22	848	Bottom 500	0.16483	0.48014	NA	Error
CIJOLEKF_00845_74_88	RHYAHVDCPGHADY	14	20.8	3.19	848	Bottom 500	0.22369	0.52597	0.9998	Both High
CIJOLEKF_00640_253_270	MYYKFPYIYFGFYSLFY	17	31	4.87	428	Top 100	0.17295	0.60169	0.0073	AnOxPePred only
CIJOLEKF_00640_254_270	YYKFPYIYFGFYSLFY	16	30	4.86	428	Top 100	0.17035	0.59732	0.9997	Both High
CIJOLEKF_00640_254_266	YYKFPYIYFGFY	12	25.2	4.72	428	Top 100	0.17856	0.60167	0.9997	Both High
CIJOLEKF_01072_118_136	HSYDGDCYFPEVNWKNFH	18	29.2	4.28	860	Mid 400	0.22752	0.4578	0.2749	Both Low
CIJOLEKF_01072_116_136	LKHSYDGDCYFPEVNWKNFH	20	30.2	4.12	860	Mid 400	0.18459	0.51861	NA	Error
CIJOLEKF_01072_117_136	KHSYDGDCYFPEVNWKNFH	19	29.2	4.09	860	Mid 400	0.19302	0.5315	0.1469	AnOxPePred only
CIJOLEKF_02441_144_156	FFKKYFYQYQKW	12	24.5	4.54	942	Mid 400	0.17433	0.59143	0.8197	Both High
CIJOLEKF_02441_144_157	FFKKYFYQYQKWS	13	24.5	4.29	942	Mid 400	0.17003	0.60853	0.3925	AnOxPePred only
CIJOLEKF_02441_143_156	NFFKKYFYQYQKW	13	24.5	4.29	942	Mid 400	0.16854	0.54685	0.0006	AnOxPePred only
CIJOLEKF_00493_115_127	FFYYRFKNFKIH	12	23.9	4.39	274	Mid 400	0.17703	0.41884	0.0018	Both Low
CIJOLEKF_02087_40_60	FVFITFFLDYKYTFKFFIKY	20	30.5	4.18	274	Mid 400	0.17175	0.58564	NA	Error
CIJOLEKF_00493_114_127	LFFYYRFKNFKIH	13	23.9	4.14	274	Mid 400	0.16626	0.51783	0.9935	Both High
CIJOLEKF_01922_79_89	FHYYEGYDMK	10	21.1	3.9	468	Bottom 500	0.17322	0.59268	0.9631	Both High
CIJOLEKF_00160_231_242	KMYVGNYDFWY	11	20.7	3.85	468	Bottom 500	0.17507	0.49534	0.0023	Both Low
CIJOLEKF_00160_230_242	IKMYVGNYDFWY	12	21.7	3.83	468	Bottom 500	0.169	0.50474	0.0021	AnOxPePred only
CIJOLEKF_00582_458_478	YNYYSEKDGKYYERWNAFRY	20	25.9	3.26	514	Bottom 500	0.12122	0.45007	NA	Error
CIJOLEKF_00582_461_481	YSEKDGKYYERWNAFRYADH	20	25.1	3.1	514	Bottom 500	0.14527	0.56391	NA	Error
CIJOLEKF_00582_458_473	YNYYSEKDGKYYERW	15	20.6	2.95	514	Bottom 500	0.14983	0.39951	0.9098	AnOxPP only
CIJOLEKF_00637_288_293	FYFCH	5	19.7	5.54	789	Top 100	0.23055	0.57718	0.0839	AnOxPePred only
CIJOLEKF_01350_101_106	FCYYH	5	19.2	5.36	789	Top 100	0.22161	0.64943	0.0016	AnOxPePred only
CIJOLEKF_01366_94_99	YFCFH	5	18.7	5.19	789	Top 100	0.2246	0.53974	0.0486	AnOxPePred only
CIJOLEKF_00215_135_141	FPIHIH	6	16.4	3.95	927	Bottom 500	0.29367	0.52107	0.9988	Both High
CIJOLEKF_00215_132_141	FEIFPIHIH	9	18.8	3.6	927	Bottom 500	0.26586	0.46649	0.9989	AnOxPP only
CIJOLEKF_00215_134_141	IFPIHIH	7	16.4	3.58	927	Bottom 500	0.28409	0.47083	0.9988	AnOxPP only
CIJOLEKF_00284_202_218	RYGTPEDFMYFVNYLH	16	22.5	3.2	791	Bottom 500	0.22163	0.50643	0.9984	Both High
CIJOLEKF_00284_203_218	YGTPEDFMYFVNYLH	15	21.5	3.15	791	Bottom 500	0.22841	0.50857	0.9985	Both High
CIJOLEKF_00284_202_219	RYGTPEDFMYFVNYLHC	17	22.5	3.04	791	Bottom 500	0.20972	0.52157	0.8657	Both High
CIJOLEKF_02174_17_26	WFWVGIKTH	9	21.1	4.22	434	Mid 400	0.19506	0.46974	0.0011	Both Low
CIJOLEKF_02174_16_26	LWFWVGIKTH	10	21.1	3.9	434	Mid 400	0.19114	0.47275	0.9894	AnOxPP only
CIJOLEKF_02174_17_30	WFWVGIKTHIPVW	13	22.2	3.73	434	Mid 400	0.15871	0.45685	0.0007	Both Low
CIJOLEKF_02431_59_67	TVYVFEDH	8	16.3	3.24	734	Bottom 500	0.19408	0.43017	0.0816	Both Low
CIJOLEKF_02431_58_67	VTVYVFEDH	9	17.3	3.19	734	Bottom 500	0.16324	0.4575	0.9058	AnOxPP only
CIJOLEKF_02431_59_69	TVYVFEDHDY	10	17.7	3.03	734	Bottom 500	0.19334	0.46305	0.6164	AnOxPP only
CIJOLEKF_00597_212_228	FPFNITRCSNNYGPYH	16	22.6	3.22	840	Bottom 500	0.23632	0.37288	0.9926	AnOxPP only
CIJOLEKF_00608_210_228	YKFPFNITRCSNNYGPYH	18	24	3.19	840	Bottom 500	0.21655	0.38499	0.9908	AnOxPP only
CIJOLEKF_00597_212_229	FPFNITRCSNNYGPYHF	17	23	3.14	840	Bottom 500	0.2371	0.38744	0.998	AnOxPP only
CIJOLEKF_02374_147_157	WIIFYAFPQY	10	19.2	3.41	493	Bottom 500	0.21808	0.54673	0.0278	AnOxPePred only
CIJOLEKF_02374_150_157	FYAFPQY	7	15.6	3.34	493	Bottom 500	0.24537	0.53854	0.9997	Both High
CIJOLEKF_02374_147_159	WIIFYAFPQYRN	12	19.2	3.2	493	Bottom 500	0.20044	0.50142	0.0024	AnOxPePred only
CIJOLEKF_02015_143_149	YTYIYH	6	17.7	4.36	121	Mid 400	0.1748	0.59485	0.9871	Both High
CIJOLEKF_00637_346_354	FVYLLYYY	8	19.5	4.14	121	Mid 400	0.18653	0.63236	0.9997	Both High
CIJOLEKF_02015_142_149	NYTYIYH	7	17.7	3.97	121	Mid 400	0.18263	0.5952	0.0035	AnOxPePred only
CIJOLEKF_01226_256_268	FTILKECHHLYH	12	24.3	4.49	138	Mid 400	0.23077	0.52806	0.0003	AnOxPePred only
CIJOLEKF_01226_262_268	CHHLYH	6	17.9	4.43	138	Mid 400	0.29501	0.62522	0.0006	AnOxPePred only
CIJOLEKF_01226_261_268	ECHHLYH	7	18.4	4.18	138	Mid 400	0.30201	0.61261	0.0006	AnOxPePred only
CIJOLEKF_02090_1_6	KYFMH	5	17.3	4.71	768	Mid 400	0.20744	0.50435	0.4461	AnOxPePred only
CIJOLEKF_00060_9_15	KFYGYH	6	18.7	4.68	768	Mid 400	0.20576	0.62407	0.9945	Both High
CIJOLEKF_00002_275_282	GKFHTYW	7	19.9	4.63	768	Mid 400	0.21598	0.49535	0.9229	AnOxPP only
CIJOLEKF_01948_165_174	WWSIWNASH	9	21.8	4.4	842	Mid 400	0.21921	0.47282	0.0013	Both Low
CIJOLEKF_00333_55_63	WWVNLFGH	8	20.1	4.31	842	Mid 400	0.21935	0.47913	0.0076	Both Low
CIJOLEKF_01310_196_207	VYSWWSYRFSA	11	20.9	3.9	842	Mid 400	0.1605	0.55273	0.2662	AnOxPePred only
CIJOLEKF_01403_24_32	FLYVHNIH	8	20.3	4.37	378	Mid 400	0.22938	0.53351	0.9964	Both High
CIJOLEKF_01874_192_200	KNWYLYHE	8	19.4	4.11	378	Mid 400	0.19097	0.63413	0.0171	AnOxPePred only
CIJOLEKF_01403_23_32	LFLYVHNIH	9	20.3	4	378	Mid 400	0.23676	0.54682	0.9981	Both High
CIJOLEKF_01566_364_371	DHMFVYW	7	19.9	4.63	75	Mid 400	0.23206	0.45832	0.0002	Both Low
CIJOLEKF_01566_360_371	PHIPDHMFVYW	11	22.9	4.43	75	Mid 400	0.24654	0.51823	0.9952	Both High
CIJOLEKF_01566_360_377	PHIPDHMFVYWANQSFY	17	28.7	4.37	75	Mid 400	0.19889	0.52748	0.9993	Both High
CIJOLEKF_01926_307_314	FFFEEHH	7	20.7	4.87	227	Top 100	0.27135	0.49172	0.9419	AnOxPP only
CIJOLEKF_01980_61_69	FFHYLENH	8	21.7	4.76	227	Top 100	0.25682	0.55593	0.9713	Both High
CIJOLEKF_01926_307_316	FFFEEHHNY	9	23.1	4.75	227	Top 100	0.27512	0.59337	0.9869	Both High
CIJOLEKF_01478_51_62	EIWLYGDHYKW	11	22	4.19	551	Mid 400	0.18361	0.58123	0.9823	Both High
CIJOLEKF_01905_704_719	WKWYLKIHGIDNYQY	15	24.9	3.93	551	Mid 400	0.18574	0.47373	0.0077	Both Low
CIJOLEKF_01478_49_62	LAEIWLYGDHYKW	13	23	3.92	551	Mid 400	0.19584	0.57428	0.9912	Both High
CIJOLEKF_00137_519_525	GQPYHH	6	14.9	3.47	439	Bottom 500	0.26254	0.66367	0.9987	Both High
CIJOLEKF_02110_123_138	FDCPGHQGGQYFRKH	15	22.7	3.43	439	Bottom 500	0.26546	0.57062	0.9952	Both High
CIJOLEKF_00137_521_530	PYHHGDFDK	9	17.8	3.33	439	Bottom 500	0.25047	0.56394	0.9996	Both High
CIJOLEKF_02144_184_199	WDGYLFNMAYGGSFY	15	23.1	3.52	336	Bottom 500	0.2004	0.4789	0.9996	AnOxPP only
CIJOLEKF_02144_184_201	WDGYLFNMAYGGSFYQF	17	24.5	3.47	336	Bottom 500	0.20167	0.53057	0.9977	Both High
CIJOLEKF_00645_24_36	FIEFWERFGFYA	12	20.1	3.43	336	Bottom 500	0.18712	0.50796	0.0073	AnOxPePred only
CIJOLEKF_01630_242_259	FYDYIRIDHFRGFESYW	17	27.5	4.11	58	Bottom 500	0.23311	0.43978	0.8716	AnOxPP only
CIJOLEKF_00068_277_292	LAHNFVYYNEDYNKW	15	24.2	3.77	58	Bottom 500	0.16105	0.58087	0.8608	Both High
CIJOLEKF_01905_521_540	FHYEGNIDNVTNYLYYIQH	19	27.5	3.75	58	Bottom 500	0.2531	0.37302	0.9955	AnOxPP only
CIJOLEKF_00114_377_392	EYYKKFYLHYNFPPY	15	26.8	4.36	25	Mid 400	0.21708	0.6726	0.9999	Both High
CIJOLEKF_00114_376_392	EEYYKKFYLHYNFPPY	16	26.8	4.15	25	Mid 400	0.20178	0.68716	0.9999	Both High
CIJOLEKF_00114_374_392	LDEEYYKKFYLHYNFPPY	18	27.8	3.99	25	Mid 400	0.17567	0.56199	0.9999	Both High
CIJOLEKF_00508_149_159	WVLGNHEFNF	10	18.4	3.21	133	Bottom 500	0.23735	0.54308	0.2778	AnOxPePred only
CIJOLEKF_01101_207_218	HKHVDIQWGNH	11	18.1	3.17	133	Bottom 500	0.20171	0.34343	0.9107	AnOxPP only
CIJOLEKF_01101_207_223	HKHVDIQWGNHDILWM	16	22.2	3.13	133	Bottom 500	0.22958	0.51015	0.7656	Both High
CIJOLEKF_02393_413_418	PFDFH	5	16.8	4.54	205	Mid 400	0.26805	0.44178	0.9957	AnOxPP only
CIJOLEKF_01478_27_33	PIFDYH	6	17.3	4.24	205	Mid 400	0.23614	0.49544	0.9966	AnOxPP only
CIJOLEKF_01231_164_178	GNPYSFEHYFQHIY	14	25	4.18	205	Mid 400	0.23266	0.62711	0.9995	Both High
CIJOLEKF_02348_183_192	IELYYDHFH	9	21.7	4.38	967	Mid 400	0.19738	0.614	0.9946	Both High
CIJOLEKF_01209_59_68	FIYHDMITH	9	21.3	4.27	967	Mid 400	0.20882	0.48182	0.0002	Both Low
CIJOLEKF_02424_43_54	HIKYNHDFYAY	11	21.1	3.96	967	Mid 400	0.19642	0.50516	0.008	AnOxPePred only
CIJOLEKF_01897_298_303	DAYWH	5	17	4.61	175	Mid 400	0.22081	0.57919	0.9821	Both High
CIJOLEKF_02343_173_189	FKIHGSVSWEYIYDEH	16	26.8	4.15	175	Mid 400	0.19392	0.5432	0.9711	Both High
CIJOLEKF_02343_181_189	WEYIYDEH	8	19.4	4.11	175	Mid 400	0.1817	0.57806	0.275	AnOxPePred only
CIJOLEKF_01630_106_118	FFNNTPWYQWPF	12	24.8	4.61	223	Mid 400	0.22421	0.63682	0.0044	AnOxPePred only
CIJOLEKF_01630_111_118	PWYQWPF	7	19	4.36	223	Mid 400	0.19492	0.6671	0.9991	Both High
CIJOLEKF_00484_109_116	WPFYSTW	7	19	4.36	223	Mid 400	0.20832	0.47837	0.9458	AnOxPP only
CIJOLEKF_01926_307_323	FFFEEHHNYLKQENFY	16	27.9	4.39	826	Mid 400	0.26852	0.58163	0.9989	Both High
CIJOLEKF_01926_307_318	FFFEEHHNYLK	11	22.1	4.22	826	Mid 400	0.29968	0.6492	0.9997	Both High
CIJOLEKF_01926_306_314	EFFFEEHH	8	19.7	4.2	826	Mid 400	0.27245	0.47941	0.969	AnOxPP only
CIJOLEKF_01158_49_56	WGNGTFH	7	17.5	3.91	910	Bottom 500	0.23145	0.48541	0.8722	AnOxPP only
CIJOLEKF_02005_35_41	AEHSWH	6	15.6	3.69	910	Bottom 500	0.26927	0.54689	0.9035	Both High
CIJOLEKF_02005_36_42	EHSWHM	6	15.6	3.69	910	Bottom 500	0.28672	0.59002	0.001	AnOxPePred only
CIJOLEKF_00261_2_14	FQEMIFALQQYW	12	19.3	3.23	718	Bottom 500	0.24847	0.37001	0.0003	Both Low
CIJOLEKF_00261_1_14	TFQEMIFALQQYW	13	18.3	2.78	718	Bottom 500	0.26645	0.40779	0.0003	Both Low
CIJOLEKF_00261_2_15	FQEMIFALQQYWS	13	18.3	2.78	718	Bottom 500	0.24274	0.38679	0.0008	Both Low
CIJOLEKF_01410_0_20	MKKHFIYLWGVFFMFNLFSY	20	30.4	4.16	194	Mid 400	0.17847	0.45474	NA	Error
CIJOLEKF_02226_233_251	WWSYIIIYSIIRFFVSFF	18	27.6	3.95	194	Mid 400	0.17464	0.39118	0.0005	Both Low
CIJOLEKF_01511_326_336	FYFIFISIMH	10	21.1	3.9	194	Mid 400	0.19708	0.32512	0.0002	Both Low
CIJOLEKF_00200_143_152	WEVDFYKKH	9	21.9	4.43	267	Mid 400	0.21432	0.473	0.0021	Both Low
CIJOLEKF_00200_141_152	FPWEVDFYKKH	11	22.8	4.4	267	Mid 400	0.19843	0.49214	0.9869	AnOxPP only
CIJOLEKF_00200_136_152	HIMVIFPWEVDFYKKH	16	27.3	4.26	267	Mid 400	0.1766	0.49065	0.0003	Both Low
CIJOLEKF_00240_16_21	WYKYW	5	19	5.29	972	Top 100	0.16513	0.62374	0.6073	Both High
CIJOLEKF_01905_704_708	WKWY	4	16.6	5.17	972	Top 100	0.19034	0.57282	0.3171	AnOxPePred only
CIJOLEKF_02149_109_113	WWYK	4	15.6	4.79	972	Top 100	0.20125	0.59652	0.2227	AnOxPePred only
CIJOLEKF_00045_129_143	HHKLKEDWGAFCDW	14	23.6	3.85	466	Bottom 500	0.18262	0.43816	0.044	Both Low
CIJOLEKF_01319_209_218	CPRDEYHPW	9	19	3.65	466	Bottom 500	0.20019	0.48408	0.9381	AnOxPP only
CIJOLEKF_01319_212_221	DEYHPWKIM	9	19	3.65	466	Bottom 500	0.27283	0.63733	0.941	Both High
CIJOLEKF_02346_65_77	YYPIYFNAWKND	12	19.7	3.33	871	Bottom 500	0.20113	0.48925	0.9922	AnOxPP only
CIJOLEKF_01435_131_145	EYAKFVYVVYPANW	14	21.2	3.29	871	Bottom 500	0.12315	0.49401	0.9912	AnOxPP only
CIJOLEKF_01912_344_355	WMIAPKIYFEY	11	18.3	3.22	871	Bottom 500	0.19941	0.46309	0.01	Both Low
CIJOLEKF_01599_376_381	HEFHY	5	15.3	4.02	678	Mid 400	0.28931	0.58672	0.9945	Both High
CIJOLEKF_01220_281_288	FVHDFDH	7	17.8	4	678	Mid 400	0.26207	0.44481	0.7099	AnOxPP only
CIJOLEKF_02348_184_192	ELYYDHFH	8	18.7	3.92	678	Mid 400	0.21253	0.63281	0.9943	Both High
CIJOLEKF_00068_390_397	AWCFGKH	7	18.5	4.21	598	Mid 400	0.23202	0.50494	0.0676	AnOxPePred only
CIJOLEKF_00068_391_401	WCFGKHDRPW	10	22.1	4.16	598	Mid 400	0.19745	0.45949	0.0021	Both Low
CIJOLEKF_01877_448_458	WCEKTKDWIH	10	21.7	4.05	598	Mid 400	0.16397	0.32387	0.0001	Both Low
CIJOLEKF_00626_216_225	FAIYEHFPH	9	21.7	4.38	442	Mid 400	0.21699	0.6043	0.9985	Both High
CIJOLEKF_00626_215_225	IFAIYEHFPH	10	21.7	4.05	442	Mid 400	0.21318	0.59239	0.9982	Both High
CIJOLEKF_00626_206_225	FKRYCGIIAIFAIYEHFPH	19	29	4.05	442	Mid 400	0.23037	0.31784	0.1293	Both Low
CIJOLEKF_00284_209_219	FMYFVNYLHC	10	22.1	4.16	103	Mid 400	0.18772	0.53899	0	AnOxPePred only
CIJOLEKF_00284_208_218	DFMYFVNYLH	10	21.1	3.9	103	Mid 400	0.2055	0.52278	0.0001	AnOxPePred only
CIJOLEKF_00284_207_218	EDFMYFVNYLH	11	20.1	3.69	103	Mid 400	0.2141	0.49556	0.0001	Both Low
CIJOLEKF_00582_104_112	YFKEFNFH	8	21.1	4.6	85	Mid 400	0.23019	0.40185	0.8896	AnOxPP only
CIJOLEKF_02022_352_358	KFELYH	6	17.3	4.24	85	Mid 400	0.2356	0.49286	0.9962	AnOxPP only
CIJOLEKF_01658_240_246	IEKYFH	6	17.3	4.24	85	Mid 400	0.20992	0.4966	0.9887	AnOxPP only
CIJOLEKF_02090_228_245	FIDSYYPILKYIFGETF	17	20.9	2.69	517	Bottom 500	0.2106	0.48599	0.996	AnOxPP only
CIJOLEKF_02090_228_242	FIDSYYPILKYIFG	14	18.5	2.65	517	Bottom 500	0.20567	0.48753	0.9942	AnOxPP only
CIJOLEKF_02090_227_245	PFIDSYYPILKYIFGETF	18	21.4	2.65	517	Bottom 500	0.20816	0.49779	0.9964	AnOxPP only
CIJOLEKF_01101_493_505	HYYDFYENEKIY	12	20	3.41	712	Bottom 500	0.19774	0.5048	0.9993	Both High
CIJOLEKF_01101_490_500	IKNHYYDFYE	10	19.1	3.39	712	Bottom 500	0.17597	0.61768	0.1128	AnOxPePred only
CIJOLEKF_01101_479_499	YFVDDKSTHKEIKNHYYDFY	20	25.9	3.26	712	Bottom 500	0.23488	0.41903	NA	Error
CIJOLEKF_01082_28_40	VYPFGHKYDKKH	12	22.7	4.09	987	Bottom 500	0.20183	0.55189	0.9926	Both High
CIJOLEKF_01082_28_41	VYPFGHKYDKKHM	13	22.7	3.85	987	Bottom 500	0.20983	0.55648	0.7794	Both High
CIJOLEKF_01082_29_40	YPFGHKYDKKH	11	20.2	3.72	987	Bottom 500	0.20867	0.52448	0.9921	Both High
CIJOLEKF_00338_116_124	IETAWKWH	8	19.2	4.06	250	Bottom 500	0.19818	0.44407	0.9496	AnOxPP only
CIJOLEKF_00338_115_124	IIETAWKWH	9	19.2	3.71	250	Bottom 500	0.2095	0.41317	0.9615	AnOxPP only
CIJOLEKF_01161_281_301	YYPKLKKFTHLAGNYGNAWW	20	27.8	3.64	250	Bottom 500	0.21059	0.39081	NA	Error
CIJOLEKF_01631_225_240	DAWYGAFYAHLNYSH	15	27.2	4.45	655	Mid 400	0.18381	0.60832	0.9929	Both High
CIJOLEKF_01631_225_243	DAWYGAFYAHLNYSHDLY	18	29.1	4.26	655	Mid 400	0.21851	0.55921	0.9997	Both High
CIJOLEKF_01631_224_240	DDAWYGAFYAHLNYSH	16	27.2	4.24	655	Mid 400	0.19341	0.59583	0.9927	Both High
CIJOLEKF_02092_240_255	YKGKIIFLNFWATWC	15	22.4	3.36	147	Bottom 500	0.19097	0.34872	0.1109	Both Low
CIJOLEKF_02092_239_255	PYKGKIIFLNFWATWC	16	22.9	3.29	147	Bottom 500	0.18473	0.35394	0.2678	Both Low
CIJOLEKF_02092_239_254	PYKGKIIFLNFWATW	15	21.4	3.13	147	Bottom 500	0.18778	0.32067	0.9814	AnOxPP only
CIJOLEKF_00119_27_34	FFAEECH	7	17.3	3.85	156	Bottom 500	0.24041	0.42284	0.4526	Both Low
CIJOLEKF_01294_263_271	IYGEHFHM	8	18.3	3.8	156	Bottom 500	0.21974	0.56622	0.7764	Both High
CIJOLEKF_01754_137_153	PMFYHVGGHTAFNCEY	16	24.6	3.66	156	Bottom 500	0.20444	0.57052	0.9988	Both High
CIJOLEKF_00944_68_74	KYPLYH	6	17.8	4.4	237	Mid 400	0.22443	0.57681	0.9989	Both High
CIJOLEKF_00329_275_281	VHPYYK	6	17.3	4.24	237	Mid 400	0.23625	0.64762	0.9997	Both High
CIJOLEKF_01691_251_257	PLYHKY	6	16.8	4.08	237	Mid 400	0.23871	0.61628	0.9998	Both High
CIJOLEKF_01454_143_156	HPYYEEDGKIYQF	13	19.6	3.1	258	Bottom 500	0.19578	0.46619	0.998	AnOxPP only
CIJOLEKF_01454_143_157	HPYYEEDGKIYQFP	14	19.6	2.91	258	Bottom 500	0.23132	0.43879	0.999	AnOxPP only
CIJOLEKF_01454_140_156	VETHPYYEEDGKIYQF	16	20.6	2.78	258	Bottom 500	0.1674	0.53164	0.998	Both High
CIJOLEKF_00529_69_82	EIVWMPEYVHPYH	13	23.9	4.14	469	Mid 400	0.19173	0.62259	0.9986	Both High
CIJOLEKF_00529_63_82	FKPKSTEIVWMPEYVHPYH	19	28.8	4.01	469	Mid 400	0.2523	0.47299	0.999	AnOxPP only
CIJOLEKF_00529_68_82	TEIVWMPEYVHPYH	14	23.9	3.92	469	Mid 400	0.20706	0.61462	0.9962	Both High
CIJOLEKF_00119_234_247	FKHFYSIYKKMYE	13	21.5	3.56	849	Bottom 500	0.19358	0.55111	0.4311	AnOxPePred only
CIJOLEKF_00119_234_252	FKHFYSIYKKMYEKGKDF	18	23.9	3.17	849	Bottom 500	0.16041	0.40922	0.0138	Both Low
CIJOLEKF_00119_234_249	FKHFYSIYKKMYEKG	15	21.5	3.15	849	Bottom 500	0.16218	0.50641	0.0227	AnOxPePred only
CIJOLEKF_00930_187_207	FTFDFDLENTQTFYSQHKFY	20	26.3	3.34	991	Bottom 500	0.2862	0.42211	NA	Error
CIJOLEKF_00930_199_210	FYSQHKFYDGG	11	18.1	3.17	991	Bottom 500	0.19056	0.44689	0.99	AnOxPP only
CIJOLEKF_00930_199_216	FYSQHKFYDGGEQAKSH	17	23.1	3.17	991	Bottom 500	0.22266	0.51082	0.996	Both High
CIJOLEKF_00582_103_112	PYFKEFNFH	9	23.1	4.75	172	Mid 400	0.19921	0.41634	0.9924	AnOxPP only
CIJOLEKF_00211_231_249	LELFKYHSFYMFRLGVFH	18	29.9	4.43	172	Mid 400	0.19951	0.51321	0.9974	Both High
CIJOLEKF_00211_232_249	ELFKYHSFYMFRLGVFH	17	28.9	4.42	172	Mid 400	0.20781	0.52242	0.9972	Both High
CIJOLEKF_00270_9_17	WKHFFTNA	8	18.9	3.97	43	Bottom 500	0.25262	0.3939	0.0016	Both Low
CIJOLEKF_00270_9_25	WKHFFTNARKNYNPYM	16	25.2	3.8	43	Bottom 500	0.19245	0.44185	0	Both Low
CIJOLEKF_00270_9_24	WKHFFTNARKNYNPY	15	24.2	3.77	43	Bottom 500	0.21093	0.42287	0.0051	Both Low
CIJOLEKF_00188_168_177	LYYKHIGIY	9	19.2	3.71	499	Bottom 500	0.17298	0.52937	0.9998	Both High
CIJOLEKF_00188_169_179	YYKHIGIYGY	10	20.1	3.64	499	Bottom 500	0.18991	0.47634	0.9998	AnOxPP only
CIJOLEKF_00188_169_177	YYKHIGIY	8	17.7	3.63	499	Bottom 500	0.18431	0.45446	0.9997	AnOxPP only
CIJOLEKF_01754_138_142	MFYH	4	16.3	5.05	77	Mid 400	0.25457	0.59148	0.0009	AnOxPePred only
CIJOLEKF_00060_8_15	MKFYGYH	7	19.7	4.57	77	Mid 400	0.20004	0.57429	0.0032	AnOxPePred only
CIJOLEKF_00002_273_286	MTGKFHTYWGDFH	13	25.3	4.48	77	Mid 400	0.22701	0.56949	0.0005	AnOxPePred only
CIJOLEKF_00812_232_247	WVKKEDYWDVYFECM	15	24.9	3.93	448	Bottom 500	0.15305	0.59397	0	AnOxPePred only
CIJOLEKF_00812_232_246	WVKKEDYWDVYFEC	14	23.9	3.92	448	Bottom 500	0.14754	0.5916	0	AnOxPePred only
CIJOLEKF_00812_232_244	WVKKEDYWDVYF	12	21.4	3.76	448	Bottom 500	0.1497	0.52466	0.0003	AnOxPePred only
CIJOLEKF_00030_333_338	AHPYY	5	16.3	4.37	936	Mid 400	0.27635	0.62937	0.9998	Both High
CIJOLEKF_00652_200_206	IYGLYH	6	17.3	4.24	936	Mid 400	0.22175	0.59295	0.9982	Both High
CIJOLEKF_00607_200_205	YGLYH	5	15.8	4.19	936	Mid 400	0.22201	0.60625	0.998	Both High
CIJOLEKF_02383_113_124	YFGNFWEKYIY	11	22.1	4.22	302	Mid 400	0.18212	0.54588	0.9993	Both High
CIJOLEKF_02383_112_124	TYFGNFWEKYIY	12	22.1	3.93	302	Mid 400	0.19348	0.5392	0.058	AnOxPePred only
CIJOLEKF_02383_113_129	YFGNFWEKYIYNNGKW	16	25.7	3.91	302	Mid 400	0.14703	0.51457	0.9644	Both High
CIJOLEKF_02301_255_260	FYEWY	5	17.3	4.71	512	Mid 400	0.20029	0.62652	0.9838	Both High
CIJOLEKF_00907_164_168	WEFY	4	14.9	4.53	512	Mid 400	0.227	0.53985	0.609	Both High
CIJOLEKF_02138_446_450	FEYW	4	14.9	4.53	512	Mid 400	0.22367	0.58038	0.5946	Both High
CIJOLEKF_01998_324_334	FYDFYKSSHW	10	25.7	5.08	367	Top 100	0.18182	0.40892	0.0241	Both Low
CIJOLEKF_01625_236_245	FYKSTFHDW	9	23.3	4.81	367	Top 100	0.18339	0.3899	0.0015	Both Low
CIJOLEKF_00532_58_64	FYDMKH	6	18.3	4.55	367	Top 100	0.22514	0.47352	0.0025	Both Low
CIJOLEKF_00279_264_277	FTWFKNDPEYIWY	13	24.8	4.36	951	Mid 400	0.20104	0.48275	0.0041	Both Low
CIJOLEKF_00279_266_277	WFKNDPEYIWY	11	22.4	4.3	951	Mid 400	0.19407	0.46036	0.0117	Both Low
CIJOLEKF_00279_264_278	FTWFKNDPEYIWYD	14	23.8	3.9	951	Mid 400	0.21654	0.47783	0.0115	Both Low
CIJOLEKF_00817_11_18	KWGYMFY	7	18.3	4.15	379	Mid 400	0.18354	0.58228	0.9279	Both High
CIJOLEKF_00817_12_21	WGYMFYISY	9	20.7	4.11	379	Mid 400	0.15983	0.57072	0.0106	AnOxPePred only
CIJOLEKF_00817_12_23	WGYMFYISYRG	11	20.7	3.85	379	Mid 400	0.14739	0.51381	0.0014	AnOxPePred only
CIJOLEKF_01218_471_487	YYEEYKDEGEWFFKPW	16	26.2	4.02	452	Bottom 500	0.1835	0.44504	0.9905	AnOxPP only
CIJOLEKF_00942_344_352	WWVDFYKE	8	18.5	3.86	452	Bottom 500	0.2027	0.5115	0.0111	AnOxPePred only
CIJOLEKF_01218_470_487	KYYEEYKDEGEWFFKPW	17	26.2	3.83	452	Bottom 500	0.1822	0.40286	0.9904	AnOxPP only
CIJOLEKF_01591_33_48	WSIFWWALYLPFFFY	15	32.2	5.59	993	Top 100	0.19559	0.60035	0.0056	AnOxPePred only
CIJOLEKF_01591_36_48	FWWALYLPFFFY	12	28.6	5.57	993	Top 100	0.22415	0.6738	0.9997	Both High
CIJOLEKF_01591_37_48	WWALYLPFFFY	11	26.2	5.29	993	Top 100	0.22502	0.65179	0.9998	Both High
CIJOLEKF_00585_132_141	YRHLYFFNF	9	20.5	4.05	812	Mid 400	0.2413	0.54012	0.9968	Both High
CIJOLEKF_01658_242_250	KYFHLDFF	8	19.1	4.03	812	Mid 400	0.23826	0.48445	0.9969	AnOxPP only
CIJOLEKF_02151_290_297	FILEFFH	7	17.7	3.97	812	Mid 400	0.2548	0.41842	0.2131	Both Low
CIJOLEKF_00599_173_186	FYKIYYTKYFPWE	13	26	4.65	758	Mid 400	0.143	0.59756	0.9963	Both High
CIJOLEKF_00599_173_187	FYKIYYTKYFPWEK	14	26	4.42	758	Mid 400	0.1368	0.54551	0.9995	Both High
CIJOLEKF_00599_173_191	FYKIYYTKYFPWEKLKLY	18	29.4	4.33	758	Mid 400	0.17446	0.52441	0.9998	Both High
CIJOLEKF_01429_4_15	YYGGMWMFPFF	11	21.1	3.96	515	Bottom 500	0.18624	0.5878	0.9987	Both High
CIJOLEKF_01429_1_15	YMDYYGGMWMFPFF	14	23.5	3.83	515	Bottom 500	0.192	0.60875	0.0007	AnOxPePred only
CIJOLEKF_01429_3_15	DYYGGMWMFPFF	12	21.1	3.68	515	Bottom 500	0.19514	0.59709	0.9981	Both High
CIJOLEKF_02290_671_688	WFNPKTNTFKIWFNNKW	17	24.5	3.47	163	Bottom 500	0.15975	0.30674	0.0004	Both Low
CIJOLEKF_02290_670_688	IWFNPKTNTFKIWFNNKW	18	24.5	3.3	163	Bottom 500	0.15125	0.32194	0.0004	Both Low
CIJOLEKF_02290_671_684	WFNPKTNTFKIWF	13	19.9	3.17	163	Bottom 500	0.18448	0.34296	0.0004	Both Low
CIJOLEKF_00640_255_266	YKFPYIYFGFY	11	22.8	4.4	615	Mid 400	0.18362	0.59696	0.9997	Both High
CIJOLEKF_00640_254_265	YYKFPYIYFGF	11	21.8	4.14	615	Mid 400	0.18649	0.55015	0.9991	Both High
CIJOLEKF_00640_253_265	MYYKFPYIYFGF	12	22.8	4.11	615	Mid 400	0.18453	0.56626	0.0025	AnOxPePred only
CIJOLEKF_00384_14_30	HFGHQAKRWNPKMAKY	16	22.9	3.29	776	Bottom 500	0.16813	0.46431	0.9996	AnOxPP only
CIJOLEKF_00384_13_30	VHFGHQAKRWNPKMAKY	17	22.9	3.12	776	Bottom 500	0.15266	0.43449	0.9997	AnOxPP only
CIJOLEKF_00384_13_32	VHFGHQAKRWNPKMAKYIF	19	24.3	3.09	776	Bottom 500	0.15853	0.49575	0.9989	AnOxPP only
CIJOLEKF_00721_125_130	FECFH	5	17.3	4.71	229	Mid 400	0.25061	0.48437	0.0007	Both Low
CIJOLEKF_01366_93_99	EYFCFH	6	18.7	4.68	229	Mid 400	0.22891	0.53748	0.0327	AnOxPePred only
CIJOLEKF_01366_92_99	IEYFCFH	7	19.7	4.57	229	Mid 400	0.22125	0.53661	0.0135	AnOxPePred only
CIJOLEKF_00992_351_371	FHGAPEKFNFDYDGEDFSFH	20	28.9	3.86	924	Bottom 500	0.23203	0.43478	NA	Error
CIJOLEKF_00992_358_371	FNFDYDGEDFSFH	13	22.5	3.8	924	Bottom 500	0.2142	0.42102	0.9407	AnOxPP only
[truncated: 702 more rows]
